# Supplementary material for: 2-(4-Bromo­phen­yl)-2-oxoethyl naphthalene-1-carboxyl­ate
Source: Acta Crystallogr Sect E Struct Rep Online. 2013 Apr 5;69(Pt 5):o649. doi: 10.1107/S160053681300843X (PMC3647847; doi:10.1107/S160053681300843X)
Supplement: Supplementary file 1 [file e-69-0o649-sup1.cif]

##############################################################################
#                                                                            #
# This CIF contains the data in a paper accepted for publication in          #
# Acta Crystallographica Section E. It conforms to the requirements of       #
# Notes for Authors for Acta Crystallographica Section E, and has been       #
# peer reviewed under the auspices of the IUCr Commission on Journals.       #
#                                                                            #
# Full details of the Crystallographic Information File format               #
# are given in the paper "The Crystallographic Information File (CIF):       #
# a New Standard Archive File for Crystallography" by S. R. Hall, F. H.      #
# Allen and I. D. Brown [Acta Cryst. (1991), A47, 655-685].                  #
#                                                                            #
# The current version of the core CIF dictionary is obtainable from          #
# ftp://ftp.iucr.org/pub/cif_core.dic.                                       #
#                                                                            #
# Software is freely available for graphical display of the structure(s)     #
# in this CIF. For information consult the CIF software page                 #
# http://www.iucr.org/resources/cif/software.                                #
#                                                                            #
# This file may be used for bona fide research purposes within the           #
# scientific community so long as proper attribution is given to the journal # 
# article from which it was obtained.                                        #
#                                                                            #
##############################################################################
data_I
_audit_creation_method     SHELXL-97
_chemical_name_systematic
;
2-(4-Bromophenyl)-2-oxoethyl naphthalene-1-carboxylate
;
_chemical_name_common
;
2-(4-Bromophenyl)-2-oxoethyl naphthalene-1-carboxylate
;
_chemical_formula_moiety     'C19 H13 Br O3'
_chemical_formula_sum     'C19 H13 Br O3'
_chemical_formula_iupac     'C19 H13 Br O3'
_chemical_formula_weight     369.20
_chemical_melting_point_gt     406
_chemical_melting_point_lt     404
_symmetry_cell_setting     monoclinic
_symmetry_space_group_name_H-M     'P 21/c'
_symmetry_space_group_name_Hall     '-P 2ybc'
loop_
    _symmetry_equiv_pos_as_xyz
    'x, y, z'
    '-x, y+1/2, -z+1/2'
    '-x, -y, -z'
    'x, -y-1/2, z-1/2'
_cell_length_a     5.2888(2)
_cell_length_b     14.9139(6)
_cell_length_c     20.0275(8)
_cell_angle_alpha     90.00
_cell_angle_beta     100.867(2)
_cell_angle_gamma     90.00
_cell_volume     1551.37(11)
_cell_formula_units_Z     4
_cell_measurement_reflns_used     4237
_cell_measurement_theta_min     2.48
_cell_measurement_theta_max     24.22
_cell_measurement_temperature     200(2)
_exptl_crystal_description     'platelet'
_exptl_crystal_colour     'colourless'
_exptl_crystal_size_max     0.348
_exptl_crystal_size_mid     0.161
_exptl_crystal_size_min     0.066
_exptl_crystal_density_diffrn     1.581
_exptl_crystal_density_meas     ?
_exptl_crystal_density_method     'not measured'
_exptl_crystal_F_000     744
_exptl_absorpt_coefficient_mu     2.662
_exptl_absorpt_correction_type     multi-scan
_exptl_absorpt_process_details
;
(SADABS; Bruker, 2010)
;
_exptl_absorpt_correction_T_min     0.656
_exptl_absorpt_correction_T_max     0.746
_exptl_special_details     ?
_diffrn_ambient_temperature     200(2)
_diffrn_radiation_type     MoK\a
_diffrn_radiation_wavelength     0.71073
_diffrn_radiation_source     'fine-focus sealed tube'
_diffrn_radiation_monochromator     graphite
_diffrn_measurement_device_type     'Bruker APEXII CCD'
_diffrn_measurement_device     ?
_diffrn_measurement_method     '\f and \w scans'
_diffrn_reflns_number     14937
_diffrn_reflns_av_R_equivalents     0.0260
_diffrn_reflns_av_sigmaI/netI     0.0316
_diffrn_reflns_theta_min     1.71
_diffrn_reflns_theta_max     28.42
_diffrn_reflns_theta_full     28.42
_diffrn_measured_fraction_theta_max     0.988
_diffrn_measured_fraction_theta_full     0.988
_diffrn_reflns_limit_h_min     -6
_diffrn_reflns_limit_h_max     7
_diffrn_reflns_limit_k_min     -19
_diffrn_reflns_limit_k_max     19
_diffrn_reflns_limit_l_min     -26
_diffrn_reflns_limit_l_max     26
_refine_special_details
;
;
_reflns_number_total     3848
_reflns_number_gt     2712
_reflns_threshold_expression     I>2sigma(I)
_refine_ls_structure_factor_coef     Fsqd
_refine_ls_matrix_type     full
_refine_ls_R_factor_all     0.0621
_refine_ls_R_factor_gt     0.0340
_refine_ls_wR_factor_gt     0.0718
_refine_ls_wR_factor_ref     0.0804
_refine_ls_goodness_of_fit_ref     1.019
_refine_ls_restrained_S_all     1.019
_refine_ls_number_reflns     3848
_refine_ls_number_parameters     208
_refine_ls_number_restraints     0
_refine_ls_hydrogen_treatment     constr
_refine_ls_weighting_scheme     calc
_refine_ls_weighting_details
         'calc w=1/[\s^2^(Fo^2^)+(0.0326P)^2^+0.6176P] where P=(Fo^2^+2Fc^2^)/3'
_atom_sites_solution_hydrogens     geom
_atom_sites_solution_primary     direct
_atom_sites_solution_secondary     difmap
_refine_ls_shift/su_max     0.001
_refine_ls_shift/su_mean     0.000
_refine_diff_density_max     0.550
_refine_diff_density_min     -0.557
_refine_ls_extinction_method     none
_refine_ls_extinction_coef     ?
_refine_ls_abs_structure_Flack     ?
loop_
    _atom_type_symbol
    _atom_type_description
    _atom_type_scat_dispersion_real
    _atom_type_scat_dispersion_imag
    _atom_type_scat_source
    'C' 'C' 0.0033 0.0016
                         'International Tables Vol C Tables 4.2.6.8 and 6.1.1.4'
    'H' 'H' 0.0000 0.0000
                         'International Tables Vol C Tables 4.2.6.8 and 6.1.1.4'
    'Br' 'Br' -0.2901 2.4595
                         'International Tables Vol C Tables 4.2.6.8 and 6.1.1.4'
    'O' 'O' 0.0106 0.0060
                         'International Tables Vol C Tables 4.2.6.8 and 6.1.1.4'
_computing_data_collection     'APEX2 (Bruker, 2010)'
_computing_cell_refinement     'SAINT (Bruker, 2010)'
_computing_data_reduction     'SAINT (Bruker, 2010)'
_computing_structure_solution     'SHELXS97 (Sheldrick, 2008)'
_computing_structure_refinement     'SHELXL97 (Sheldrick, 2008)'
_computing_molecular_graphics     'ORTEP-3 for Windows (Farrugia, 2012)'
_computing_publication_material
                            'SHELXL97 (Sheldrick, 2008) and PLATON (Spek, 2009)'
loop_
    _atom_site_type_symbol
    _atom_site_label
    _atom_site_fract_x
    _atom_site_fract_y
    _atom_site_fract_z
    _atom_site_U_iso_or_equiv
    _atom_site_adp_type
    _atom_site_calc_flag
    _atom_site_refinement_flags
    _atom_site_occupancy
    _atom_site_symmetry_multiplicity
    _atom_site_disorder_assembly
    _atom_site_disorder_group
    Br Br1 1.05155(5) -0.337459(17) -0.082915(14) 0.05483(11) Uani d . 1 1 . .
    O O1 0.7161(3) 0.01926(12) 0.09358(8) 0.0504(4) Uani d . 1 1 . .
    O O2 1.0379(3) 0.07451(10) 0.20022(7) 0.0383(3) Uani d . 1 1 . .
    O O3 0.8211(3) -0.03018(11) 0.24600(9) 0.0561(5) Uani d . 1 1 . .
    C C1 0.9200(4) -0.02042(15) 0.10258(10) 0.0324(5) Uani d . 1 1 . .
    C C2 1.1300(4) 0.00494(16) 0.16236(11) 0.0392(5) Uani d . 1 1 . .
    H H2A 1.1784 -0.0480 0.1918 0.047 Uiso calc R 1 1 . .
    H H2B 1.2847 0.0257 0.1457 0.047 Uiso calc R 1 1 . .
    C C3 0.8587(4) 0.04763(15) 0.23606(11) 0.0356(5) Uani d . 1 1 . .
    C C11 0.9659(4) -0.09457(14) 0.05693(10) 0.0301(4) Uani d . 1 1 . .
    C C12 0.7748(4) -0.11433(15) 0.00128(11) 0.0364(5) Uani d . 1 1 . .
    H H12 0.6242 -0.0782 -0.0078 0.044 Uiso calc R 1 1 . .
    C C13 0.7996(4) -0.18520(15) -0.04088(12) 0.0396(5) Uani d . 1 1 . .
    H H13 0.6679 -0.1981 -0.0789 0.047 Uiso calc R 1 1 . .
    C C14 1.0190(4) -0.23729(14) -0.02702(11) 0.0359(5) Uani d . 1 1 . .
    C C15 1.2131(4) -0.21891(16) 0.02701(12) 0.0411(5) Uani d . 1 1 . .
    H H15 1.3637 -0.2550 0.0356 0.049 Uiso calc R 1 1 . .
    C C16 1.1865(4) -0.14699(15) 0.06894(11) 0.0376(5) Uani d . 1 1 . .
    H H16 1.3206 -0.1335 0.1063 0.045 Uiso calc R 1 1 . .
    C C20 0.7119(4) 0.12388(14) 0.25724(10) 0.0317(4) Uani d . 1 1 . .
    C C21 0.6958(4) 0.20194(15) 0.22036(11) 0.0401(5) Uani d . 1 1 . .
    H H21 0.7954 0.2086 0.1858 0.048 Uiso calc R 1 1 . .
    C C22 0.5341(5) 0.27215(16) 0.23293(13) 0.0505(6) Uani d . 1 1 . .
    H H22 0.5277 0.3263 0.2077 0.061 Uiso calc R 1 1 . .
    C C23 0.3868(5) 0.26250(17) 0.28116(13) 0.0486(6) Uani d . 1 1 . .
    H H23 0.2727 0.3093 0.2880 0.058 Uiso calc R 1 1 . .
    C C24 0.3998(4) 0.18466(16) 0.32119(12) 0.0397(5) Uani d . 1 1 . .
    C C25 0.2488(4) 0.17481(19) 0.37226(14) 0.0517(7) Uani d . 1 1 . .
    H H25 0.1312 0.2208 0.3785 0.062 Uiso calc R 1 1 . .
    C C26 0.2694(5) 0.1008(2) 0.41240(14) 0.0572(7) Uani d . 1 1 . .
    H H26 0.1656 0.0950 0.4460 0.069 Uiso calc R 1 1 . .
    C C27 0.4432(5) 0.03358(19) 0.40408(13) 0.0525(7) Uani d . 1 1 . .
    H H27 0.4620 -0.0169 0.4335 0.063 Uiso calc R 1 1 . .
    C C28 0.5868(4) 0.03887(16) 0.35440(11) 0.0406(5) Uani d . 1 1 . .
    H H28 0.7011 -0.0086 0.3491 0.049 Uiso calc R 1 1 . .
    C C29 0.5685(4) 0.11383(14) 0.31069(10) 0.0316(5) Uani d . 1 1 . .
loop_
    _atom_site_aniso_label
    _atom_site_aniso_U_11
    _atom_site_aniso_U_22
    _atom_site_aniso_U_33
    _atom_site_aniso_U_12
    _atom_site_aniso_U_13
    _atom_site_aniso_U_23
    Br1 0.0741(2) 0.04066(15) 0.05347(17) 0.00681(13) 0.02159(13) -0.00796(12)
    O1 0.0365(9) 0.0641(12) 0.0454(10) 0.0178(8) -0.0056(7) -0.0172(8)
    O2 0.0327(8) 0.0439(9) 0.0381(8) -0.0067(7) 0.0063(6) -0.0090(7)
    O3 0.0770(12) 0.0334(10) 0.0665(12) 0.0033(9) 0.0357(10) -0.0005(8)
    C1 0.0258(10) 0.0375(12) 0.0325(11) 0.0027(9) 0.0020(8) -0.0001(9)
    C2 0.0280(11) 0.0523(14) 0.0365(12) 0.0004(10) 0.0040(9) -0.0084(10)
    C3 0.0354(11) 0.0387(13) 0.0314(11) -0.0017(9) 0.0029(9) -0.0038(9)
    C11 0.0241(10) 0.0378(12) 0.0280(10) 0.0017(8) 0.0045(8) 0.0034(9)
    C12 0.0293(11) 0.0410(13) 0.0367(12) 0.0059(9) 0.0007(9) -0.0017(9)
    C13 0.0378(12) 0.0413(13) 0.0365(12) 0.0011(10) -0.0009(9) -0.0036(10)
    C14 0.0439(12) 0.0322(12) 0.0349(12) 0.0037(10) 0.0156(10) 0.0017(9)
    C15 0.0343(11) 0.0449(14) 0.0443(13) 0.0134(10) 0.0083(10) 0.0025(10)
    C16 0.0258(10) 0.0519(15) 0.0333(11) 0.0064(9) 0.0009(9) 0.0000(10)
    C20 0.0306(10) 0.0303(11) 0.0311(11) -0.0012(9) -0.0020(8) -0.0042(9)
    C21 0.0464(13) 0.0365(12) 0.0344(12) -0.0041(10) 0.0002(10) 0.0003(10)
    C22 0.0635(16) 0.0312(13) 0.0491(15) 0.0058(12) -0.0093(13) 0.0008(11)
    C23 0.0470(14) 0.0399(14) 0.0519(15) 0.0100(11) -0.0082(12) -0.0152(11)
    C24 0.0323(11) 0.0432(13) 0.0390(12) -0.0018(10) -0.0046(9) -0.0175(10)
    C25 0.0337(12) 0.0657(19) 0.0556(16) -0.0054(12) 0.0080(11) -0.0334(14)
    C26 0.0491(15) 0.076(2) 0.0510(16) -0.0235(14) 0.0201(12) -0.0227(14)
    C27 0.0607(16) 0.0560(17) 0.0428(14) -0.0237(13) 0.0147(12) -0.0050(12)
    C28 0.0440(12) 0.0374(13) 0.0404(13) -0.0073(10) 0.0078(10) -0.0025(10)
    C29 0.0279(10) 0.0334(12) 0.0302(11) -0.0044(9) -0.0025(8) -0.0079(8)
_geom_special_details
;
;
loop_
    _geom_bond_atom_site_label_1
    _geom_bond_atom_site_label_2
    _geom_bond_site_symmetry_2
    _geom_bond_distance
    _geom_bond_publ_flag
    Br1 C14 . 1.894(2) ?
    O1 C1 . 1.213(2) ?
    O2 C3 . 1.353(3) ?
    O2 C2 . 1.424(2) ?
    O3 C3 . 1.200(3) ?
    C1 C11 . 1.484(3) ?
    C1 C2 . 1.520(3) ?
    C2 H2A . 0.9900 ?
    C2 H2B . 0.9900 ?
    C3 C20 . 1.483(3) ?
    C11 C16 . 1.387(3) ?
    C11 C12 . 1.388(3) ?
    C12 C13 . 1.374(3) ?
    C12 H12 . 0.9500 ?
    C13 C14 . 1.380(3) ?
    C13 H13 . 0.9500 ?
    C14 C15 . 1.371(3) ?
    C15 C16 . 1.386(3) ?
    C15 H15 . 0.9500 ?
    C16 H16 . 0.9500 ?
    C20 C21 . 1.373(3) ?
    C20 C29 . 1.432(3) ?
    C21 C22 . 1.404(3) ?
    C21 H21 . 0.9500 ?
    C22 C23 . 1.358(4) ?
    C22 H22 . 0.9500 ?
    C23 C24 . 1.405(3) ?
    C23 H23 . 0.9500 ?
    C24 C25 . 1.419(3) ?
    C24 C29 . 1.424(3) ?
    C25 C26 . 1.357(4) ?
    C25 H25 . 0.9500 ?
    C26 C27 . 1.392(4) ?
    C26 H26 . 0.9500 ?
    C27 C28 . 1.363(3) ?
    C27 H27 . 0.9500 ?
    C28 C29 . 1.412(3) ?
    C28 H28 . 0.9500 ?
loop_
    _geom_angle_atom_site_label_1
    _geom_angle_atom_site_label_2
    _geom_angle_atom_site_label_3
    _geom_angle_site_symmetry_1
    _geom_angle_site_symmetry_3
    _geom_angle
    _geom_angle_publ_flag
    C3 O2 C2 . . 114.25(17) ?
    O1 C1 C11 . . 121.08(18) ?
    O1 C1 C2 . . 119.53(19) ?
    C11 C1 C2 . . 119.38(17) ?
    O2 C2 C1 . . 109.17(16) ?
    O2 C2 H2A . . 109.8 ?
    C1 C2 H2A . . 109.8 ?
    O2 C2 H2B . . 109.8 ?
    C1 C2 H2B . . 109.8 ?
    H2A C2 H2B . . 108.3 ?
    O3 C3 O2 . . 121.9(2) ?
    O3 C3 C20 . . 125.6(2) ?
    O2 C3 C20 . . 112.42(19) ?
    C16 C11 C12 . . 118.8(2) ?
    C16 C11 C1 . . 122.91(18) ?
    C12 C11 C1 . . 118.29(17) ?
    C13 C12 C11 . . 121.14(19) ?
    C13 C12 H12 . . 119.4 ?
    C11 C12 H12 . . 119.4 ?
    C12 C13 C14 . . 118.9(2) ?
    C12 C13 H13 . . 120.6 ?
    C14 C13 H13 . . 120.6 ?
    C15 C14 C13 . . 121.5(2) ?
    C15 C14 Br1 . . 119.07(16) ?
    C13 C14 Br1 . . 119.46(17) ?
    C14 C15 C16 . . 119.11(19) ?
    C14 C15 H15 . . 120.4 ?
    C16 C15 H15 . . 120.4 ?
    C15 C16 C11 . . 120.6(2) ?
    C15 C16 H16 . . 119.7 ?
    C11 C16 H16 . . 119.7 ?
    C21 C20 C29 . . 120.2(2) ?
    C21 C20 C3 . . 118.6(2) ?
    C29 C20 C3 . . 120.87(19) ?
    C20 C21 C22 . . 120.9(2) ?
    C20 C21 H21 . . 119.5 ?
    C22 C21 H21 . . 119.5 ?
    C23 C22 C21 . . 119.9(2) ?
    C23 C22 H22 . . 120.0 ?
    C21 C22 H22 . . 120.0 ?
    C22 C23 C24 . . 121.4(2) ?
    C22 C23 H23 . . 119.3 ?
    C24 C23 H23 . . 119.3 ?
    C23 C24 C25 . . 121.6(2) ?
    C23 C24 C29 . . 119.6(2) ?
    C25 C24 C29 . . 118.9(2) ?
    C26 C25 C24 . . 121.2(2) ?
    C26 C25 H25 . . 119.4 ?
    C24 C25 H25 . . 119.4 ?
    C25 C26 C27 . . 119.7(2) ?
    C25 C26 H26 . . 120.1 ?
    C27 C26 H26 . . 120.1 ?
    C28 C27 C26 . . 121.1(3) ?
    C28 C27 H27 . . 119.4 ?
    C26 C27 H27 . . 119.4 ?
    C27 C28 C29 . . 121.0(2) ?
    C27 C28 H28 . . 119.5 ?
    C29 C28 H28 . . 119.5 ?
    C28 C29 C24 . . 117.9(2) ?
    C28 C29 C20 . . 124.22(19) ?
    C24 C29 C20 . . 117.9(2) ?
loop_
    _geom_torsion_atom_site_label_1
    _geom_torsion_atom_site_label_2
    _geom_torsion_atom_site_label_3
    _geom_torsion_atom_site_label_4
    _geom_torsion_site_symmetry_1
    _geom_torsion_site_symmetry_2
    _geom_torsion_site_symmetry_3
    _geom_torsion_site_symmetry_4
    _geom_torsion
    _geom_torsion_publ_flag
    C3 O2 C2 C1 . . . . 71.6(2) ?
    O1 C1 C2 O2 . . . . 1.4(3) ?
    C11 C1 C2 O2 . . . . -177.41(18) ?
    C2 O2 C3 O3 . . . . 14.5(3) ?
    C2 O2 C3 C20 . . . . -162.58(16) ?
    O1 C1 C11 C16 . . . . -173.9(2) ?
    C2 C1 C11 C16 . . . . 4.9(3) ?
    O1 C1 C11 C12 . . . . 3.5(3) ?
    C2 C1 C11 C12 . . . . -177.7(2) ?
    C16 C11 C12 C13 . . . . 1.0(3) ?
    C1 C11 C12 C13 . . . . -176.5(2) ?
    C11 C12 C13 C14 . . . . 0.2(3) ?
    C12 C13 C14 C15 . . . . -1.1(3) ?
    C12 C13 C14 Br1 . . . . 178.04(17) ?
    C13 C14 C15 C16 . . . . 0.7(3) ?
    Br1 C14 C15 C16 . . . . -178.38(17) ?
    C14 C15 C16 C11 . . . . 0.5(3) ?
    C12 C11 C16 C15 . . . . -1.4(3) ?
    C1 C11 C16 C15 . . . . 176.0(2) ?
    O3 C3 C20 C21 . . . . -152.8(2) ?
    O2 C3 C20 C21 . . . . 24.1(3) ?
    O3 C3 C20 C29 . . . . 21.0(3) ?
    O2 C3 C20 C29 . . . . -162.04(17) ?
    C29 C20 C21 C22 . . . . -1.7(3) ?
    C3 C20 C21 C22 . . . . 172.2(2) ?
    C20 C21 C22 C23 . . . . -1.4(3) ?
    C21 C22 C23 C24 . . . . 2.6(4) ?
    C22 C23 C24 C25 . . . . 179.1(2) ?
    C22 C23 C24 C29 . . . . -0.7(3) ?
    C23 C24 C25 C26 . . . . -177.5(2) ?
    C29 C24 C25 C26 . . . . 2.3(3) ?
    C24 C25 C26 C27 . . . . 0.7(4) ?
    C25 C26 C27 C28 . . . . -2.6(4) ?
    C26 C27 C28 C29 . . . . 1.5(4) ?
    C27 C28 C29 C24 . . . . 1.5(3) ?
    C27 C28 C29 C20 . . . . -179.7(2) ?
    C23 C24 C29 C28 . . . . 176.54(19) ?
    C25 C24 C29 C28 . . . . -3.3(3) ?
    C23 C24 C29 C20 . . . . -2.4(3) ?
    C25 C24 C29 C20 . . . . 177.78(19) ?
    C21 C20 C29 C28 . . . . -175.28(19) ?
    C3 C20 C29 C28 . . . . 11.0(3) ?
    C21 C20 C29 C24 . . . . 3.6(3) ?
    C3 C20 C29 C24 . . . . -170.16(18) ?
loop_
    _geom_hbond_atom_site_label_D
    _geom_hbond_atom_site_label_H
    _geom_hbond_atom_site_label_A
    _geom_hbond_site_symmetry_A
    _geom_hbond_distance_DH
    _geom_hbond_distance_HA
    _geom_hbond_distance_DA
    _geom_hbond_angle_DHA
    C12 H12 O1 3_655 0.95 2.41 3.240(3) 146.2
    C23 H23 O3 2_655 0.95 2.51 3.292(3) 139.5
_iucr_refine_instructions_details
;
TITL da028_ma_P21n in P2(1)/n    New: P21/c
CELL  0.71073    5.2888   14.9139   20.0275    90.000   100.867    90.000
ZERR        4    0.0002    0.0006    0.0008     0.000     0.002     0.000
LATT   1
SYMM             - X ,    0.50000 + Y ,    0.50000 - Z
SFAC  C  H Br  O
UNIT 76 52 4 12
ACTA
BOND $H
CONF
HTAB
TEMP -73
EQIV $1    1-x,-y,-z
EQIV $2    1-x,1/2+y,1/2-z
HTAB C12   O1_$1
HTAB C23   O3_$2
MPLA C11 C12 C13 C14 C15 C16
MPLA C20 C21 C22 C23 C24 C25 C26 C27 C28 C29
L.S. 10
FMAP 2
PLAN -5
WGHT    0.032600    0.617600
FVAR       0.17441
BR1   3    1.051553   -0.337459   -0.082915    11.00000    0.07410    0.04066 =
         0.05347   -0.00796    0.02159    0.00681
O1    4    0.716096    0.019259    0.093581    11.00000    0.03647    0.06413 =
         0.04541   -0.01724   -0.00559    0.01780
O2    4    1.037931    0.074511    0.200224    11.00000    0.03271    0.04391 =
         0.03808   -0.00900    0.00625   -0.00666
O3    4    0.821098   -0.030185    0.246001    11.00000    0.07696    0.03337 =
         0.06652   -0.00046    0.03566    0.00332
C1    1    0.919953   -0.020421    0.102578    11.00000    0.02583    0.03745 =
         0.03251   -0.00010    0.00204    0.00266
C2    1    1.130000    0.004937    0.162358    11.00000    0.02803    0.05231 =
         0.03650   -0.00841    0.00405    0.00038
AFIX  23
H2A   2    1.178359   -0.048003    0.191823    11.00000   -1.20000
H2B   2    1.284683    0.025683    0.145655    11.00000   -1.20000
AFIX   0
C3    1    0.858668    0.047634    0.236065    11.00000    0.03538    0.03874 =
         0.03143   -0.00383    0.00289   -0.00169
C11   1    0.965914   -0.094570    0.056927    11.00000    0.02411    0.03784 =
         0.02805    0.00337    0.00445    0.00167
C12   1    0.774758   -0.114326    0.001278    11.00000    0.02929    0.04102 =
         0.03672   -0.00174    0.00068    0.00588
AFIX  43
H12   2    0.624166   -0.078238   -0.007831    11.00000   -1.20000
AFIX   0
C13   1    0.799550   -0.185197   -0.040880    11.00000    0.03784    0.04125 =
         0.03648   -0.00361   -0.00094    0.00112
AFIX  43
H13   2    0.667895   -0.198119   -0.078925    11.00000   -1.20000
AFIX   0
C14   1    1.018953   -0.237289   -0.027017    11.00000    0.04391    0.03224 =
         0.03488    0.00169    0.01558    0.00371
C15   1    1.213065   -0.218911    0.027005    11.00000    0.03429    0.04489 =
         0.04431    0.00251    0.00825    0.01345
AFIX  43
H15   2    1.363721   -0.255004    0.035562    11.00000   -1.20000
AFIX   0
C16   1    1.186495   -0.146995    0.068938    11.00000    0.02583    0.05192 =
         0.03327   -0.00001    0.00095    0.00637
AFIX  43
H16   2    1.320584   -0.133464    0.106261    11.00000   -1.20000
AFIX   0
C20   1    0.711894    0.123882    0.257243    11.00000    0.03061    0.03035 =
         0.03111   -0.00424   -0.00196   -0.00116
C21   1    0.695801    0.201942    0.220357    11.00000    0.04643    0.03650 =
         0.03441    0.00029    0.00023   -0.00412
AFIX  43
H21   2    0.795445    0.208562    0.185847    11.00000   -1.20000
AFIX   0
C22   1    0.534104    0.272146    0.232925    11.00000    0.06353    0.03116 =
         0.04908    0.00078   -0.00927    0.00583
AFIX  43
H22   2    0.527750    0.326323    0.207715    11.00000   -1.20000
AFIX   0
C23   1    0.386815    0.262497    0.281163    11.00000    0.04700    0.03991 =
         0.05194   -0.01523   -0.00821    0.00999
AFIX  43
H23   2    0.272660    0.309348    0.287985    11.00000   -1.20000
AFIX   0
C24   1    0.399781    0.184658    0.321186    11.00000    0.03233    0.04317 =
         0.03904   -0.01748   -0.00462   -0.00178
C25   1    0.248842    0.174807    0.372260    11.00000    0.03370    0.06570 =
         0.05557   -0.03344    0.00803   -0.00540
AFIX  43
H25   2    0.131236    0.220823    0.378472    11.00000   -1.20000
AFIX   0
C26   1    0.269409    0.100841    0.412403    11.00000    0.04909    0.07581 =
         0.05095   -0.02266    0.02010   -0.02346
AFIX  43
H26   2    0.165601    0.095013    0.446048    11.00000   -1.20000
AFIX   0
C27   1    0.443162    0.033577    0.404081    11.00000    0.06068    0.05601 =
         0.04283   -0.00499    0.01472   -0.02374
AFIX  43
H27   2    0.462004   -0.016907    0.433530    11.00000   -1.20000
AFIX   0
C28   1    0.586823    0.038870    0.354399    11.00000    0.04402    0.03744 =
         0.04038   -0.00249    0.00783   -0.00732
AFIX  43
H28   2    0.701090   -0.008632    0.349106    11.00000   -1.20000
AFIX   0
C29   1    0.568477    0.113828    0.310687    11.00000    0.02791    0.03342 =
         0.03025   -0.00793   -0.00252   -0.00442
HKLF 4 1  1.0000  0.0000  0.0000  0.0000 -1.0000  0.0000 -1.0000  0.0000 -1.0000
REM  da028_ma_P21n in P2(1)/n    New: P21/c
REM R1 =  0.0340 for   2712 Fo > 4sig(Fo)  and  0.0621 for all   3848 data
REM    208 parameters refined using      0 restraints
END
;
data_global
_journal_date_recd_electronic     2013-02-26
_journal_date_accepted     2013-03-27
_journal_name_full     'Acta Crystallographica, Section E'
_journal_year     2013
_journal_volume     69
_journal_issue      5
_journal_page_first     o649
_journal_page_last     o649
_journal_paper_category     QO
_journal_paper_doi     10.1107/S160053681300843X
_journal_coeditor_code     QK2054
_publ_contact_author_name     'Dr Richard Betz'
_publ_contact_author_address
;
Department of Chemistry
Nelson Mandela Metropolitan University
Summerstrand Campus (South)
University Way
Summerstrand
PO Box 77000
Port Elizabeth
6031
South Africa
;
_publ_contact_author_email     'richard.betz@webmail.co.za'
_publ_contact_author_fax     '+27-41-504-4236'
_publ_contact_author_phone     '+27-41-504-4285'
_publ_section_title
;
2-(4-Bromophenyl)-2-oxoethyl naphthalene-1-carboxylate
;
loop_
    _publ_author_name
    _publ_author_address
    'Garudachari, Bhadrachari'
;
National Institute of Technology-Karnataka
Department of Chemistry
Surathkal
Mangalore 575 025
India
;
    'Isloor, Arun M.'
;
National Institute of Technology-Karnataka
Department of Chemistry
Surathkal
Mangalore 575 025
India
;
    'Gerber, Thomas'
;
Nelson Mandela Metropolitan University
Summerstrand Campus
Department of Chemistry
University Way
Summerstrand
PO Box 77000
Port Elizabeth
6031
South Africa
;
    'Hosten, Eric'
;
Nelson Mandela Metropolitan University
Summerstrand Campus
Department of Chemistry
University Way
Summerstrand
PO Box 77000
Port Elizabeth
6031
South Africa
;
    'Betz, Richard'
;
Nelson Mandela Metropolitan University
Summerstrand Campus
Department of Chemistry
University Way
Summerstrand
PO Box 77000
Port Elizabeth
6031
South Africa
;
