# Supplementary material for: 2-(4-Bromo­phen­yl)-2-oxoethyl naphthalene-1-carboxyl­ate
Source: Acta Crystallogr Sect E Struct Rep Online. 2013 Apr 5;69(Pt 5):o649. doi: 10.1107/S160053681300843X (PMC3647847; doi:10.1107/S160053681300843X)
Supplement: Supplementary file 2 [file e-69-0o649-Isup2.hkl]

# 
# h,k,l, Fc-squared, Fo-squared, sigma(Fo-squared) and status flag 
# 
data_I
_shelx_title ' da028_ma_P21n in P2(1)/n    New: P21/c' 
_shelx_refln_list_code          4 
_shelx_F_calc_maximum      179.40 
_exptl_crystal_F_000       744.00 
_reflns_d_resolution_high  0.7468 
 
loop_ 
 _symmetry_equiv_pos_as_xyz 
 'x, y, z' 
 '-x, y+1/2, -z+1/2' 
 '-x, -y, -z' 
 'x, -y-1/2, z-1/2' 
 
_cell_length_a     5.2888 
_cell_length_b    14.9139 
_cell_length_c    20.0275 
_cell_angle_alpha  90.000 
_cell_angle_beta  100.867 
_cell_angle_gamma  90.000 
 
_shelx_F_squared_multiplier     1.000 
 
loop_ 
 _refln_index_h 
 _refln_index_k 
 _refln_index_l 
 _refln_F_squared_calc 
 _refln_F_squared_meas 
 _refln_F_squared_sigma 
 _refln_observed_status 
   1   0   0    16239.78    15662.90    270.88 o 
   2   0   0      852.40      748.99     14.96 o 
   3   0   0      903.67      892.08     21.98 o 
   4   0   0      733.72      792.61     12.62 o 
   5   0   0      158.49      153.19     23.34 o 
   6   0   0      134.58      119.33     25.97 o 
   1   1   0      476.39      488.35      7.23 o 
   2   1   0     1888.63     1825.71     17.85 o 
   3   1   0     1348.78     1293.18     17.17 o 
   4   1   0      723.96      720.94     11.99 o 
   5   1   0      155.63      171.09      7.47 o 
   6   1   0       10.57        9.40     16.46 o 
   0   2   0      285.48      290.23      5.00 o 
   1   2   0       15.48       14.75      1.62 o 
   2   2   0      495.31      452.32      7.83 o 
   3   2   0      490.31      457.71     10.25 o 
   4   2   0      191.18      201.58     11.72 o 
   5   2   0      202.16      204.54     11.45 o 
   6   2   0        2.53        2.54      9.16 o 
   1   3   0      292.21      293.42      3.89 o 
   2   3   0     1225.53     1370.52     12.15 o 
   3   3   0       37.62       55.67      4.65 o 
   4   3   0      174.24      166.05     12.48 o 
   5   3   0      184.91      164.62     11.31 o 
   6   3   0       79.06       72.76     13.22 o 
   0   4   0       29.94       33.43      3.84 o 
   1   4   0     3860.69     3857.65     22.89 o 
   2   4   0      428.24      352.67      4.96 o 
   3   4   0      724.16      722.14      9.39 o 
   4   4   0      569.83      553.61     12.24 o 
   5   4   0       56.33       46.55     12.49 o 
   6   4   0       12.29        6.57     11.42 o 
   1   5   0      656.69      696.09      6.94 o 
   2   5   0     2184.82     2101.41     18.66 o 
   3   5   0     2936.49     2923.64     26.65 o 
   4   5   0     1159.69     1195.72     17.49 o 
   5   5   0      192.45      232.65     15.67 o 
   6   5   0       74.37       79.28     22.17 o 
   0   6   0     9847.20     9903.16     79.83 o 
   1   6   0     4671.87     4504.80     27.27 o 
   2   6   0      107.84       71.01      3.62 o 
   3   6   0       19.29       12.20      4.69 o 
   4   6   0       12.01        0.25      5.41 o 
   5   6   0      100.94       78.32     14.35 o 
   6   6   0       38.62       29.45     12.87 o 
   1   7   0      140.77      132.01      4.24 o 
   2   7   0      741.52      773.31      9.48 o 
   3   7   0      369.50      314.81      9.36 o 
   4   7   0      996.70      975.91     18.98 o 
   5   7   0       61.66       50.53     23.01 o 
   6   7   0       40.36       37.43     26.46 o 
   0   8   0       58.74       55.06      6.64 o 
   1   8   0      696.81      683.00     11.80 o 
   2   8   0      206.34      186.61      5.88 o 
   3   8   0       19.94        8.79      5.68 o 
   4   8   0       13.02       13.08     12.71 o 
   5   8   0       16.46       27.37      8.23 o 
   6   8   0        2.84        8.27     17.21 o 
   1   9   0      382.36      352.70     10.48 o 
   2   9   0        0.55        0.70      5.07 o 
   3   9   0        9.78        8.74      5.33 o 
   4   9   0       31.95       55.73     14.53 o 
   5   9   0       92.96      119.88     10.53 o 
   6   9   0       37.37       42.25     18.90 o 
   0  10   0      970.04      900.30     22.89 o 
   1  10   0     1473.19     1452.31     18.40 o 
   2  10   0     1534.30     1600.18     24.99 o 
   3  10   0       47.55       60.22      6.82 o 
   4  10   0        4.25       -1.22     14.23 o 
   5  10   0       34.43       50.59     19.72 o 
   6  10   0        8.68       38.46     33.53 o 
   1  11   0      177.10      159.09      8.22 o 
   2  11   0     2400.12     2419.65     26.49 o 
   3  11   0      635.49      636.93     18.68 o 
   4  11   0       87.60      101.17     17.06 o 
   5  11   0       46.77      107.90     18.91 o 
   0  12   0     1171.01     1216.06     29.16 o 
   1  12   0     3331.04     3399.72     60.50 o 
   2  12   0     1900.70     1920.54     31.70 o 
   3  12   0      592.02      623.70     26.25 o 
   4  12   0       12.81        7.08     16.61 o 
   5  12   0        0.54      -18.06     30.74 o 
   1  13   0      242.65      223.79     11.73 o 
   2  13   0       59.36       49.77     10.87 o 
   3  13   0      189.94      171.15     28.27 o 
   4  13   0      149.81      183.04     20.67 o 
   5  13   0        8.81        0.46     19.42 o 
   0  14   0      615.05      630.65     25.54 o 
   1  14   0       12.48       12.32     10.15 o 
   2  14   0        0.21        0.43     12.68 o 
   3  14   0        8.52       33.20     23.01 o 
   4  14   0        4.02      -19.14     19.14 o 
   1  15   0       71.24       80.60     13.27 o 
   2  15   0        0.96       10.78     15.43 o 
   3  15   0       64.68       86.79     28.27 o 
   4  15   0       11.79       30.12     19.56 o 
   0  16   0      617.29      640.05     38.46 o 
   1  16   0      468.21      518.81     20.71 o 
   2  16   0      327.56      307.04     32.87 o 
   3  16   0       18.02        3.29     27.94 o 
   4  16   0       23.48       19.72     30.24 o 
   1  17   0      114.61      124.04     20.26 o 
   2  17   0      209.21      233.73     32.87 o 
   3  17   0      390.97      409.60     40.43 o 
   0  18   0      239.84      268.91     32.54 o 
   1  18   0      135.66      147.93     32.87 o 
   2  18   0      102.26       97.63     31.56 o 
   1  19   0        9.64        1.64     29.26 o 
   2  19   0        2.71       20.38     32.54 o 
  -6   1   1      148.91      114.87     19.63 o 
  -5   1   1       31.50       29.62      6.10 o 
  -4   1   1      135.31      140.20      6.63 o 
  -3   1   1       27.20       21.82      4.46 o 
  -2   1   1     1168.56     1141.88     10.90 o 
  -1   1   1       10.96       12.64      1.19 o 
   0   1   1       39.32       23.16      1.97 o 
   1   1   1     3946.09     4229.13     28.57 o 
   2   1   1     5097.92     5129.79     53.48 o 
   3   1   1      702.51      677.81     16.42 o 
   4   1   1       68.77       79.43      5.92 o 
   5   1   1       42.74       59.95      8.05 o 
   6   1   1       15.13       15.61     21.86 o 
  -6   2   1      294.29      330.55     14.50 o 
  -5   2   1      455.09      492.03     19.58 o 
  -4   2   1      824.64      861.87     15.14 o 
  -3   2   1     2625.43     2538.78     29.80 o 
  -2   2   1     7477.17     7586.85     50.89 o 
  -1   2   1     6627.95     6676.22     41.79 o 
   0   2   1     2116.44     2198.12     14.52 o 
   1   2   1     3324.97     3355.99     20.45 o 
   2   2   1       76.00       81.83      3.85 o 
   3   2   1     2953.64     2943.18     28.44 o 
   4   2   1      780.19      740.45     22.40 o 
   5   2   1      300.21      299.49     12.87 o 
   6   2   1       38.60       34.76     19.35 o 
  -6   3   1      393.29      342.58     16.05 o 
  -5   3   1      757.63      729.17     45.53 o 
  -4   3   1        7.29        5.56      3.32 o 
  -3   3   1      554.11      606.36      7.10 o 
  -2   3   1      450.49      423.85      6.37 o 
  -1   3   1     1788.26     1595.17     10.93 o 
   0   3   1     8734.57     8853.28     52.15 o 
   1   3   1    22995.76    22722.48    125.38 o 
   2   3   1     8738.28     8859.79     64.63 o 
   3   3   1     3783.83     3857.28     47.71 o 
   4   3   1       68.88       81.11     10.20 o 
   5   3   1       52.22       19.40     10.07 o 
   6   3   1        0.79       12.43     10.65 o 
  -6   4   1        4.15      -11.56     11.56 o 
  -5   4   1       49.37       50.14     12.04 o 
  -4   4   1      606.74      622.40     11.95 o 
  -3   4   1     1001.51      889.21      9.95 o 
  -2   4   1     7138.27     7166.45     48.84 o 
  -1   4   1     2158.70     2138.26     14.42 o 
   0   4   1     4373.77     4336.56     26.72 o 
   1   4   1      727.86      687.77      7.98 o 
   2   4   1      982.68      976.68      7.88 o 
   3   4   1       97.93       96.84      5.08 o 
   4   4   1      272.28      242.96      8.46 o 
   5   4   1       42.09       28.74     10.15 o 
   6   4   1        3.73       10.09     11.67 o 
  -6   5   1        0.62       -1.99     11.93 o 
  -5   5   1        1.60       -8.60     12.44 o 
  -4   5   1      171.06      168.32     11.37 o 
  -3   5   1       63.36       66.70      4.80 o 
  -2   5   1     2258.44     2405.43     17.45 o 
  -1   5   1      578.12      566.48      6.11 o 
   0   5   1       77.19       81.89      2.95 o 
   1   5   1      308.04      324.81      4.99 o 
   2   5   1     2093.65     2044.78     15.38 o 
   3   5   1      902.14      922.71     13.76 o 
   4   5   1       45.69       52.01      6.79 o 
   5   5   1      113.04      111.92     25.31 o 
   6   5   1        7.68        4.22     12.40 o 
  -6   6   1       20.40       33.23     15.14 o 
  -5   6   1      165.48      178.69     15.54 o 
  -4   6   1        2.20       -4.51      4.51 o 
  -3   6   1       54.03       65.43      6.51 o 
  -2   6   1        8.27       12.96      4.00 o 
  -1   6   1      864.90      886.96      8.16 o 
   0   6   1      181.37      133.04      3.60 o 
   1   6   1        1.46       -1.61      2.92 o 
   2   6   1       56.99       53.09      3.43 o 
   3   6   1      222.65      214.80     14.61 o 
   4   6   1       31.61       31.47      5.14 o 
   5   6   1       43.63       60.09     13.65 o 
   6   6   1        0.88        1.58     12.89 o 
  -6   7   1        0.62      -13.54     23.67 o 
  -5   7   1      162.30      149.97     22.35 o 
  -4   7   1      169.44      157.13      6.92 o 
  -3   7   1      171.46      168.39      5.08 o 
  -2   7   1      755.94      730.36      9.40 o 
  -1   7   1     2011.13     2052.25     15.41 o 
   0   7   1     2543.66     2538.42     18.91 o 
   1   7   1     2896.83     2980.59     20.66 o 
   2   7   1     3214.98     3413.48     24.47 o 
   3   7   1      821.54      861.07     11.22 o 
   4   7   1      234.57      249.16     11.24 o 
   5   7   1        2.85        7.17     14.29 o 
   6   7   1        0.42       -0.30     13.77 o 
  -6   8   1       36.13        7.74     16.60 o 
  -5   8   1       73.68       74.47     15.87 o 
  -4   8   1      817.17      826.07     20.21 o 
  -3   8   1     1882.51     1903.81     18.61 o 
  -2   8   1     2244.34     2133.87     24.38 o 
  -1   8   1     5272.77     5268.54     38.73 o 
   0   8   1     1557.81     1568.70     13.95 o 
   1   8   1     1988.43     2076.79     19.68 o 
   2   8   1      375.50      389.07      8.27 o 
   3   8   1      203.65      191.82      6.92 o 
   4   8   1      260.69      239.69     16.89 o 
   5   8   1       74.85       73.23     17.42 o 
   6   8   1       10.86       12.11     14.41 o 
  -6   9   1      122.47      148.73     20.38 o 
  -5   9   1      141.42      141.02     21.20 o 
  -4   9   1       84.52       84.79     10.14 o 
  -3   9   1       46.18       47.34      5.73 o 
  -2   9   1     1202.22     1254.32     16.31 o 
  -1   9   1     1508.12     1386.84     17.36 o 
   0   9   1     7282.87     7676.38     59.27 o 
   1   9   1     6439.09     6522.31     64.28 o 
   2   9   1      958.31      920.18     12.97 o 
   3   9   1     1373.78     1343.60     17.67 o 
   4   9   1      674.15      686.40     25.75 o 
   5   9   1      249.79      252.62     12.04 o 
   6   9   1        1.42       14.61     18.66 o 
  -6  10   1       22.97       36.94     19.62 o 
  -5  10   1        3.15       14.30     21.70 o 
  -4  10   1      227.61      200.03     12.27 o 
  -3  10   1      506.25      483.01     11.76 o 
  -2  10   1      873.72      890.64     14.66 o 
  -1  10   1      636.87      604.97     21.36 o 
   0  10   1       31.66       27.69      7.50 o 
   1  10   1       96.70      106.38      7.14 o 
   2  10   1      350.03      342.27      9.22 o 
   3  10   1        3.16        1.24     12.77 o 
   4  10   1       94.98      102.91     16.19 o 
   5  10   1      212.92      215.79     13.10 o 
  -5  11   1        1.01        2.91     19.89 o 
  -4  11   1        5.18       -1.17     17.59 o 
  -3  11   1       68.38       59.12     10.98 o 
  -2  11   1      118.18       98.35      8.05 o 
  -1  11   1      149.82      134.14      7.93 o 
   0  11   1      105.09       90.42      8.70 o 
   1  11   1      981.65      993.56     20.30 o 
   2  11   1        5.68        0.34      6.48 o 
   3  11   1       63.57       18.49     14.98 o 
   4  11   1        4.57       -5.51     16.60 o 
   5  11   1        1.81       14.49     11.17 o 
  -5  12   1       35.04       12.55     18.80 o 
  -4  12   1      131.75      170.64     18.66 o 
  -3  12   1       23.46       34.30     13.04 o 
  -2  12   1       88.03       89.28     11.62 o 
  -1  12   1      650.88      629.12     22.64 o 
   0  12   1      449.15      408.13     29.61 o 
   1  12   1      186.65      164.24     11.30 o 
   2  12   1      161.37      153.63      9.23 o 
   3  12   1        1.62        0.69     15.66 o 
   4  12   1       32.86       51.01     17.62 o 
   5  12   1        2.23       -3.58     12.17 o 
  -5  13   1       70.66       68.20     20.52 o 
  -4  13   1        5.42       -2.22     17.36 o 
  -3  13   1        2.76       13.67     11.66 o 
  -2  13   1       40.46       24.33     10.78 o 
  -1  13   1       48.57       41.04     11.36 o 
   0  13   1      264.38      260.47     15.52 o 
   1  13   1     1951.28     1939.93     27.66 o 
   2  13   1      438.10      501.46     37.00 o 
   3  13   1      272.93      299.80     22.07 o 
   4  13   1      121.95      129.63     20.69 o 
   5  13   1        4.55        7.64     13.33 o 
  -4  14   1      197.75      204.83     22.85 o 
  -3  14   1      710.74      716.35     22.20 o 
  -2  14   1      773.59      780.48     21.80 o 
  -1  14   1      169.36      164.32     19.98 o 
   0  14   1     1655.59     1681.96     38.32 o 
   1  14   1       40.05       32.45     11.90 o 
   2  14   1       15.41       19.22     14.23 o 
   3  14   1      347.37      337.28     33.20 o 
   4  14   1      241.03      290.81     40.11 o 
  -4  15   1       74.61      105.34     21.37 o 
  -3  15   1       33.52       24.13     16.42 o 
  -2  15   1      112.34      106.09     16.47 o 
  -1  15   1      152.38      145.70     14.16 o 
   0  15   1      721.69      717.53     22.36 o 
   1  15   1      228.33      217.93     15.44 o 
   2  15   1      131.87      181.79     29.59 o 
   3  15   1       10.14        9.20     26.30 o 
   4  15   1       63.70      108.81     31.23 o 
  -4  16   1       17.98       36.49     27.94 o 
  -3  16   1      109.87      122.29     28.93 o 
  -2  16   1      101.41       81.81     18.35 o 
  -1  16   1      190.56      189.33     16.19 o 
   0  16   1       71.41       83.34     14.62 o 
   1  16   1        7.39        7.52     13.46 o 
   2  16   1        3.32      -16.11     24.66 o 
   3  16   1       13.72       16.44     25.97 o 
   4  16   1        2.55       -2.96     29.26 o 
  -3  17   1        1.92       -4.93     29.26 o 
  -2  17   1       49.41       45.37     27.28 o 
  -1  17   1       12.91       22.59     14.68 o 
   0  17   1        1.00       -2.65     14.61 o 
   1  17   1       25.90       15.33     17.68 o 
   2  17   1       23.79       -5.92     28.27 o 
   3  17   1        0.00       22.68     28.60 o 
  -2  18   1        1.75      -14.46     29.59 o 
  -1  18   1       41.87       51.61     30.24 o 
   0  18   1       26.83        2.71     19.15 o 
   1  18   1      103.25      101.91     30.24 o 
   2  18   1        0.48      -29.91     29.91 o 
  -2  19   1       27.81       18.74     32.54 o 
  -1  19   1      112.75       94.68     34.19 o 
   0  19   1      208.86      216.22     25.09 o 
   1  19   1      309.83      286.00     39.12 o 
  -7   0   2      106.00       89.09     30.57 o 
  -6   0   2       44.10       53.58     26.63 o 
  -5   0   2      397.50      396.80     12.01 o 
  -4   0   2      503.38      493.95     11.58 o 
  -3   0   2      200.14      209.40     10.52 o 
  -2   0   2      167.23      173.22      3.83 o 
  -1   0   2     2145.69     2019.46     18.74 o 
   1   0   2    32183.20    31881.94    248.07 o 
   2   0   2     1023.09      928.91     12.68 o 
   3   0   2     1809.78     1715.06     21.12 o 
   4   0   2     5377.20     5460.84     63.33 o 
   5   0   2     1373.18     1427.37     49.31 o 
   6   0   2       12.75       28.93     25.97 o 
  -7   1   2        6.43       -8.45     21.73 o 
  -6   1   2      314.88      312.36     23.25 o 
  -5   1   2       15.86        9.71      6.12 o 
  -4   1   2      490.11      499.77      7.53 o 
  -3   1   2     4196.39     4202.80     38.91 o 
  -2   1   2     9811.58     9837.70     76.98 o 
  -1   1   2    10911.15    11007.82     72.51 o 
   0   1   2      872.65      891.83      9.20 o 
   1   1   2    12005.45    11956.00     73.74 o 
   2   1   2     1200.24     1126.36      9.15 o 
   3   1   2       31.44       29.41      2.99 o 
   4   1   2        6.04        1.49      5.36 o 
   5   1   2      105.37       84.77      8.71 o 
   6   1   2       73.33       41.04     18.35 o 
  -6   2   2        0.53        4.61      9.83 o 
  -5   2   2       46.35       47.54     13.31 o 
  -4   2   2       33.49       34.38      6.20 o 
  -3   2   2     2639.62     2729.40     30.06 o 
  -2   2   2      105.20      120.40      3.55 o 
  -1   2   2    11984.27    12420.98     76.77 o 
   0   2   2     3122.98     3117.63     20.13 o 
   1   2   2    16744.94    17086.42    105.27 o 
   2   2   2      138.35      127.12      3.83 o 
   3   2   2      334.28      310.72     17.65 o 
   4   2   2       43.94       46.25      6.43 o 
   5   2   2      129.55      126.73     10.73 o 
   6   2   2       72.02       86.02     18.71 o 
  -6   3   2        0.17       -5.44     14.07 o 
  -5   3   2       12.93       12.60     11.04 o 
  -4   3   2       35.06       32.81      5.09 o 
  -3   3   2       14.25        7.34      2.84 o 
  -2   3   2      130.69      109.57      2.81 o 
  -1   3   2      366.47      363.85      5.05 o 
   0   3   2     1426.53     1460.18     10.19 o 
   1   3   2     3992.90     4083.09     25.24 o 
   2   3   2      310.20      360.94      6.25 o 
   3   3   2       67.61       66.78      3.27 o 
   4   3   2       49.54       56.44      8.48 o 
   5   3   2        4.92        3.12      9.19 o 
   6   3   2       16.56       -1.51     10.55 o 
  -6   4   2       15.93       15.94     11.45 o 
  -5   4   2        1.60       -5.06     16.93 o 
  -4   4   2      439.98      444.93      8.96 o 
  -3   4   2      794.17      830.37      9.78 o 
  -2   4   2      958.27     1019.74      9.56 o 
  -1   4   2      798.71      878.55      7.58 o 
   0   4   2     4487.92     4601.58     30.17 o 
   1   4   2      949.68      920.63      9.85 o 
   2   4   2     1110.63     1132.66     10.34 o 
   3   4   2        9.94       13.44      3.74 o 
   4   4   2       59.97       76.50      6.38 o 
   5   4   2       78.80       84.68     10.99 o 
   6   4   2       36.17       29.65     11.91 o 
  -6   5   2       35.01       15.25     14.74 o 
  -5   5   2        2.34      -12.82     12.82 o 
  -4   5   2       40.37       42.54      4.31 o 
  -3   5   2     2753.64     2817.36     23.90 o 
  -2   5   2     7850.70     7887.45     50.63 o 
  -1   5   2     1475.54     1332.21     10.55 o 
   0   5   2     4254.50     4137.80     27.77 o 
   1   5   2     4564.52     4630.00     30.95 o 
   2   5   2     1831.47     1925.03     14.83 o 
   3   5   2       86.41       86.04      5.95 o 
   4   5   2      108.43       97.48      4.80 o 
   5   5   2        1.05        6.36     10.67 o 
   6   5   2        4.55       12.74     12.56 o 
  -6   6   2       69.38       73.62     15.93 o 
  -5   6   2      681.38      669.83     33.37 o 
  -4   6   2      883.09      829.38     11.21 o 
  -3   6   2      688.25      712.85      8.66 o 
  -2   6   2      157.47      164.13      4.76 o 
  -1   6   2        7.50       19.11      3.79 o 
   0   6   2     2306.99     2255.69     16.00 o 
   1   6   2     2646.31     2578.26     17.96 o 
   2   6   2     2908.94     2637.18     23.83 o 
   3   6   2     1625.78     1540.13     19.81 o 
   4   6   2      882.46      934.78     20.36 o 
   5   6   2      389.66      383.66     43.39 o 
   6   6   2        9.36       12.54     16.20 o 
  -6   7   2        7.30       -4.05     15.95 o 
  -5   7   2       87.40       68.35     14.69 o 
  -4   7   2      333.32      295.00     12.41 o 
  -3   7   2      575.39      529.73      8.03 o 
  -2   7   2      752.01      664.00     10.12 o 
  -1   7   2     7332.76     7783.98     50.89 o 
   0   7   2     3201.55     3270.82     22.21 o 
   1   7   2      732.34      692.62      8.49 o 
   2   7   2        2.97        0.22      4.27 o 
   3   7   2      169.65      158.63      5.44 o 
   4   7   2        1.82       11.71      6.11 o 
   5   7   2      353.90      332.59     19.89 o 
   6   7   2        1.36      -13.58     13.58 o 
  -6   8   2        0.48      -12.41     16.16 o 
  -5   8   2       23.66       18.80     14.65 o 
  -4   8   2       17.17       12.22      8.73 o 
  -3   8   2      286.37      273.54      7.47 o 
  -2   8   2       50.06       48.92      5.15 o 
  -1   8   2      798.19      853.52     11.84 o 
   0   8   2       22.19       24.72      4.41 o 
   1   8   2        4.57       -3.39      4.47 o 
   2   8   2       67.95       58.04      5.37 o 
   3   8   2       46.91       40.82      5.55 o 
   4   8   2       43.21       58.26     32.33 o 
   5   8   2       17.75       16.81      7.92 o 
   6   8   2       12.15       32.07     14.29 o 
  -6   9   2       26.57       25.91     18.01 o 
  -5   9   2       19.20        2.35     15.61 o 
  -4   9   2       86.54      110.58     10.19 o 
  -3   9   2       66.72       72.03      6.51 o 
  -2   9   2       67.88       77.90      6.47 o 
  -1   9   2     1163.72     1136.36     15.51 o 
   0   9   2        4.57       -2.97      4.93 o 
   1   9   2       70.84       76.35      6.46 o 
   2   9   2       91.82      105.53     11.01 o 
   3   9   2      316.73      318.24     10.52 o 
   4   9   2       70.28       38.34     14.88 o 
   5   9   2        2.62       -9.52      9.52 o 
   6   9   2       14.07       45.33     18.62 o 
  -6  10   2        1.57       15.36     19.89 o 
  -5  10   2       31.37       24.97     16.80 o 
  -4  10   2       29.11       45.90     10.50 o 
  -3  10   2       18.06       12.81      6.55 o 
  -2  10   2        1.14       -5.00      6.26 o 
  -1  10   2      143.89      126.14      8.37 o 
   0  10   2      172.60      155.81     10.03 o 
   1  10   2      260.79      249.16      8.58 o 
   2  10   2     1337.30     1293.88     18.44 o 
   3  10   2      974.45     1030.12     20.41 o 
   4  10   2       60.23      108.25     20.71 o 
   5  10   2        8.59        9.41     13.67 o 
  -5  11   2      210.11      234.65     21.11 o 
  -4  11   2      386.45      384.41     18.39 o 
  -3  11   2     1064.06     1077.90     18.52 o 
  -2  11   2     2815.89     2752.70     28.98 o 
  -1  11   2     4108.83     4113.45     59.51 o 
   0  11   2     2993.14     3052.86     58.79 o 
   1  11   2      575.44      569.64     20.12 o 
   2  11   2     1629.64     1654.32     37.19 o 
   3  11   2        3.57       13.27     14.53 o 
   4  11   2       62.61       48.30     17.26 o 
   5  11   2       76.93       82.42     12.25 o 
  -5  12   2      274.35      280.05     45.53 o 
  -4  12   2      184.60      162.80     18.73 o 
  -3  12   2      112.63      117.33     12.37 o 
  -2  12   2        1.72        4.72      7.57 o 
  -1  12   2       28.98       31.92     10.44 o 
   0  12   2     1374.30     1368.01     25.11 o 
   1  12   2     1230.05     1211.11     24.10 o 
   2  12   2      375.68      380.20     15.50 o 
   3  12   2      655.74      620.21     45.37 o 
   4  12   2      169.32      177.35     20.29 o 
   5  12   2       35.05       51.02     13.17 o 
  -5  13   2        5.48       11.98     19.97 o 
  -4  13   2       64.07       64.29     13.36 o 
  -3  13   2      109.40      124.95     13.64 o 
  -2  13   2       92.63       98.33     11.65 o 
  -1  13   2     1032.63     1041.32     22.63 o 
   0  13   2      274.86      253.58     13.91 o 
   1  13   2       73.65       80.27     12.14 o 
   2  13   2       39.54       41.88     11.26 o 
   3  13   2       21.71       19.87     16.33 o 
   4  13   2       19.20      -10.23     18.62 o 
   5  13   2        3.84       13.61     20.66 o 
  -5  14   2       42.40       25.68     28.60 o 
  -4  14   2        1.98       18.67     13.46 o 
  -3  14   2        3.66       -1.62     12.57 o 
  -2  14   2       27.90       26.94     18.21 o 
  -1  14   2        6.69       -8.52     10.98 o 
   0  14   2        4.18       17.22     11.54 o 
   1  14   2      354.88      327.90     16.25 o 
   2  14   2      249.88      243.38     15.28 o 
   3  14   2       54.29       -2.96     25.31 o 
   4  14   2       72.70       60.95     51.12 o 
  -4  15   2        2.04      -18.41     21.20 o 
  -3  15   2       24.35       56.91     17.12 o 
  -2  15   2      319.40      323.23     21.34 o 
  -1  15   2      222.81      245.73     20.26 o 
   0  15   2      228.69      223.01     15.36 o 
   1  15   2      245.78      230.89     16.04 o 
   2  15   2        5.29        1.43     27.61 o 
   3  15   2      156.32      150.56     29.26 o 
   4  15   2       29.44       45.04     26.96 o 
  -4  16   2       46.96       96.16     23.49 o 
  -3  16   2        0.41       -7.62     16.80 o 
  -2  16   2       22.36       18.56     24.98 o 
  -1  16   2       13.45       17.15     12.97 o 
   0  16   2      278.08      306.41     18.40 o 
   1  16   2      267.23      329.88     22.20 o 
   2  16   2      363.84      381.33     35.17 o 
   3  16   2      307.89      279.10     35.83 o 
  -3  17   2       20.11      -16.77     29.59 o 
  -2  17   2      405.96      396.84     25.22 o 
  -1  17   2      447.42      457.84     20.42 o 
   0  17   2      170.68      172.59     16.99 o 
   1  17   2      210.20      232.13     17.91 o 
   2  17   2       48.59       59.17     28.60 o 
   3  17   2       48.54       67.06     31.89 o 
  -3  18   2        2.34      -15.45     29.26 o 
  -2  18   2       80.76       73.21     21.29 o 
  -1  18   2       53.11       53.54     21.03 o 
   0  18   2       78.17       52.43     19.41 o 
   1  18   2      175.52      171.27     33.86 o 
   2  18   2       43.92       58.51     32.22 o 
  -2  19   2      100.80      128.21     33.53 o 
  -1  19   2       41.18       55.23     32.22 o 
   0  19   2      103.73      101.28     22.32 o 
   1  19   2       30.91       48.98     30.90 o 
  -7   1   3        0.57        8.77     20.86 o 
  -6   1   3       54.75       32.60     13.11 o 
  -5   1   3      236.26      252.29     12.28 o 
  -4   1   3        9.01       14.35      4.65 o 
  -3   1   3       31.06       19.53      2.97 o 
  -2   1   3      832.42      837.60      7.27 o 
  -1   1   3      248.86      234.39      3.56 o 
   0   1   3      628.95      644.49      5.49 o 
   1   1   3    17707.87    18136.91     95.16 o 
   2   1   3     1382.52     1376.30     10.50 o 
   3   1   3      110.08      110.04      3.98 o 
   4   1   3      254.55      237.26     13.28 o 
   5   1   3      201.34      179.27      9.99 o 
   6   1   3       14.37       24.62     20.55 o 
  -7   2   3       20.53      -19.73     21.60 o 
  -6   2   3       24.41       10.70     15.38 o 
  -5   2   3        1.30       -4.14      9.64 o 
  -4   2   3       38.96       36.65      7.16 o 
  -3   2   3      495.77      484.22      9.34 o 
  -2   2   3     7446.01     7474.00     54.14 o 
  -1   2   3    26210.83    26022.93    172.03 o 
   0   2   3    18120.65    18091.31    105.05 o 
   1   2   3     9542.62     9323.89     55.02 o 
   2   2   3     4856.91     4852.50     31.62 o 
   3   2   3     3052.21     3116.42     24.73 o 
   4   2   3       30.95       35.42      8.68 o 
   5   2   3        1.34       11.50      8.84 o 
   6   2   3        1.84       -4.59     19.23 o 
  -6   3   3       33.96       37.30     11.24 o 
  -5   3   3     1160.80     1232.95     27.96 o 
  -4   3   3     2822.89     2885.57     25.16 o 
  -3   3   3       51.30       45.54      3.26 o 
  -2   3   3      566.84      531.40      8.43 o 
  -1   3   3    16852.63    17290.63    106.94 o 
   0   3   3     8714.79     8855.38     55.57 o 
   1   3   3     5712.36     6101.36     36.98 o 
   2   3   3     2654.41     2690.16     17.39 o 
   3   3   3      947.53      918.76     11.30 o 
   4   3   3     1468.12     1463.59     45.42 o 
   5   3   3      310.99      330.04     21.47 o 
   6   3   3      120.10      137.38     20.93 o 
  -6   4   3        5.13        9.01     13.32 o 
  -5   4   3        2.42       22.62     17.09 o 
  -4   4   3       47.33       48.58      4.17 o 
  -3   4   3     1070.81     1061.60     11.51 o 
  -2   4   3       34.97       19.18      2.68 o 
  -1   4   3     4600.26     4721.56     33.33 o 
   0   4   3     7112.60     7231.06     49.40 o 
   1   4   3      224.94      173.81      5.80 o 
   2   4   3      536.41      474.85      6.00 o 
   3   4   3       74.91       74.74      4.13 o 
   4   4   3       18.67       37.78      7.83 o 
   5   4   3       44.98       32.07     10.60 o 
   6   4   3       14.28       23.15     11.74 o 
  -6   5   3      161.93      138.86     15.97 o 
  -5   5   3      200.88      199.03     15.13 o 
  -4   5   3      114.13      105.04      7.94 o 
  -3   5   3      621.26      607.03      9.14 o 
  -2   5   3     2404.64     2555.23     18.64 o 
  -1   5   3      290.12      288.17      5.39 o 
   0   5   3        5.84        2.53      2.77 o 
   1   5   3      150.92      169.89      4.27 o 
   2   5   3      789.14      823.58     10.17 o 
   3   5   3      206.09      188.08      5.73 o 
   4   5   3        3.88        2.15      4.31 o 
   5   5   3       31.01       46.05     10.97 o 
   6   5   3      104.42      131.49     22.94 o 
  -6   6   3       51.45       11.24     15.13 o 
  -5   6   3      196.80      177.83     15.63 o 
  -4   6   3      222.62      212.11      6.65 o 
  -3   6   3        2.32        4.30      2.98 o 
  -2   6   3      270.97      289.45      8.68 o 
  -1   6   3      108.10      146.02      4.09 o 
   0   6   3     4542.67     5027.56     33.81 o 
   1   6   3      252.12      292.07      6.06 o 
   2   6   3       38.38       53.99      3.97 o 
   3   6   3        1.60        0.32      4.47 o 
   4   6   3       72.89       94.22      6.34 o 
   5   6   3        7.81        2.37     11.28 o 
   6   6   3       28.70       23.98     13.52 o 
  -6   7   3       83.76       93.32     23.50 o 
  -5   7   3      245.60      261.64     11.85 o 
  -4   7   3      250.32      278.30      8.65 o 
  -3   7   3     1389.71     1406.09     15.11 o 
  -2   7   3     1033.02      970.78     12.01 o 
  -1   7   3       10.77        4.94      3.23 o 
   0   7   3       64.21       55.18      3.82 o 
   1   7   3      104.13      105.06      5.16 o 
   2   7   3      746.16      780.38     15.95 o 
   3   7   3      316.04      338.16     16.21 o 
   4   7   3       26.87       33.55      6.74 o 
   5   7   3      179.98      191.83     14.25 o 
   6   7   3       47.12       61.84     14.89 o 
  -6   8   3        1.08       12.95     17.15 o 
  -5   8   3        0.04       -5.38      8.55 o 
  -4   8   3       16.36       10.85     10.25 o 
  -3   8   3      322.34      314.10     11.64 o 
  -2   8   3     2928.77     2895.24     25.66 o 
  -1   8   3     4354.47     4284.34     35.07 o 
   0   8   3     2752.95     2618.51     29.95 o 
   1   8   3     3423.75     3317.00     31.32 o 
   2   8   3     2446.79     2490.58     23.01 o 
   3   8   3      162.70      198.16      6.67 o 
   4   8   3        1.05       -9.44      9.44 o 
   5   8   3       43.49       37.82      9.69 o 
   6   8   3        1.07       14.75     17.32 o 
  -6   9   3       49.34       44.88     31.23 o 
  -5   9   3       54.45       58.08     10.87 o 
  -4   9   3      121.24      142.17      9.58 o 
  -3   9   3     1315.57     1283.65     16.99 o 
  -2   9   3     1650.02     1630.06     19.27 o 
  -1   9   3      155.98      155.79      7.43 o 
   0   9   3       65.47       77.43      9.26 o 
   1   9   3      884.92      913.54     15.95 o 
   2   9   3     2011.21     2015.09     23.19 o 
   3   9   3      946.10      896.68     15.27 o 
   4   9   3      784.16      787.24     18.96 o 
   5   9   3      170.57      171.05     11.51 o 
  -6  10   3        0.55       12.74     25.64 o 
  -5  10   3       12.14        9.10     10.62 o 
  -4  10   3       31.20       24.27      9.11 o 
  -3  10   3      336.76      324.91     10.53 o 
  -2  10   3     1096.02     1092.53     16.33 o 
  -1  10   3     2399.48     2447.05     41.47 o 
   0  10   3     3524.39     3567.68     44.79 o 
   1  10   3      339.95      304.41     11.62 o 
   2  10   3     2019.27     1964.75     23.23 o 
   3  10   3       12.68        0.98     10.73 o 
   4  10   3      161.83      156.95     12.57 o 
   5  10   3        2.22      -10.41     10.41 o 
  -5  11   3       47.62       52.55     17.83 o 
  -4  11   3       13.93        1.48      9.44 o 
  -3  11   3       15.99       21.59      8.14 o 
  -2  11   3        3.53       -6.63      7.03 o 
  -1  11   3       95.03       48.87      9.79 o 
   0  11   3       20.21       14.04      9.12 o 
   1  11   3        1.83       -5.37      7.61 o 
   2  11   3       59.91       37.79      8.48 o 
   3  11   3        1.16       -1.38     12.02 o 
   4  11   3       29.03       18.15     11.42 o 
   5  11   3        5.47       12.32     11.48 o 
  -5  12   3        0.17       -7.35     28.44 o 
  -4  12   3      109.84      128.31     13.70 o 
  -3  12   3        7.13        8.35     10.64 o 
  -2  12   3      124.81      115.40      9.01 o 
  -1  12   3       56.79       42.98     10.60 o 
   0  12   3      513.34      532.24     17.37 o 
   1  12   3      989.00     1044.70     42.38 o 
   2  12   3      114.72       98.78     11.47 o 
   3  12   3       55.90       43.80     13.15 o 
   4  12   3       17.98       38.40     35.34 o 
   5  12   3       46.70       44.70     13.47 o 
  -5  13   3        3.29       12.44     19.09 o 
  -4  13   3      162.81      197.18     15.28 o 
  -3  13   3      240.81      248.43     15.28 o 
  -2  13   3       87.49       84.39     11.99 o 
  -1  13   3        6.04       -0.94     14.63 o 
   0  13   3      343.08      348.86     15.55 o 
   1  13   3       78.55       63.81     15.33 o 
   2  13   3      169.07      164.23     13.61 o 
   3  13   3      132.26      149.90     25.64 o 
   4  13   3       18.44       36.10     19.89 o 
   5  13   3       37.53       53.83     14.32 o 
  -5  14   3       41.20       43.49     20.86 o 
  -4  14   3       11.39        8.65     17.87 o 
  -3  14   3      133.74      122.36     14.35 o 
  -2  14   3      756.45      721.91     20.77 o 
  -1  14   3     1331.97     1308.35     26.78 o 
   0  14   3      343.68      356.61     16.61 o 
   1  14   3     2571.32     2651.39     50.55 o 
   2  14   3      974.10      985.75     33.90 o 
   3  14   3       87.83       85.14     27.61 o 
   4  14   3        0.38      -26.30     26.30 o 
  -4  15   3       62.81       55.25     15.61 o 
  -3  15   3      357.98      346.54     18.28 o 
  -2  15   3      494.13      485.79     23.66 o 
  -1  15   3      218.86      228.84     16.19 o 
   0  15   3      194.30      182.97     16.47 o 
   1  15   3       32.62       21.23     13.12 o 
   2  15   3       96.06      110.34     20.34 o 
   3  15   3      155.29      167.65     31.23 o 
   4  15   3        9.16       94.68     30.57 o 
  -4  16   3        3.52        0.95     15.05 o 
  -3  16   3       14.98        5.85     17.32 o 
  -2  16   3      183.70      220.81     20.55 o 
  -1  16   3      254.93      251.70     16.94 o 
   0  16   3       29.46       34.50     14.65 o 
   1  16   3      159.19      177.56     21.30 o 
   2  16   3        7.56      -18.09     18.09 o 
   3  16   3       18.85       25.64     27.94 o 
  -3  17   3       24.74       25.24     18.89 o 
  -2  17   3        2.40       -4.85     18.79 o 
  -1  17   3        8.48       11.23     14.87 o 
   0  17   3       71.09       55.44     16.22 o 
   1  17   3        2.54       14.36     19.06 o 
   2  17   3        0.76       32.22     29.91 o 
   3  17   3        4.94       -1.97     31.23 o 
  -3  18   3       55.20       18.74     32.54 o 
  -2  18   3      106.85       92.35     21.25 o 
  -1  18   3       72.62       46.40     20.29 o 
   0  18   3      156.05      169.10     18.50 o 
   1  18   3       96.18       92.46     60.98 o 
   2  18   3        9.67       -7.89     28.60 o 
  -2  19   3       48.43       47.78     27.61 o 
  -1  19   3        4.79       -5.27     20.08 o 
   0  19   3        4.69       21.48     17.39 o 
   1  19   3       16.40       40.43     29.91 o 
  -7   0   4       29.94       12.82     28.60 o 
  -6   0   4      117.01      108.81     26.63 o 
  -5   0   4      746.16      782.17     15.17 o 
  -4   0   4     3281.13     3370.52     64.76 o 
  -3   0   4    10217.39    10401.78    105.39 o 
  -2   0   4    11022.87    11125.58     97.80 o 
  -1   0   4     2653.31     2626.37     24.98 o 
   0   0   4       27.67       34.98      3.04 o 
   1   0   4        3.16        2.63      2.38 o 
   2   0   4      131.24      137.96      4.54 o 
   3   0   4     1159.04     1113.11     24.40 o 
   4   0   4     2601.14     2554.60     33.78 o 
   5   0   4     1656.42     1652.87     61.97 o 
   6   0   4       83.54       66.08     24.66 o 
  -7   1   4        2.71        0.16     21.85 o 
  -6   1   4      337.75      292.72     28.70 o 
  -5   1   4        7.33        3.52      6.50 o 
  -4   1   4      140.25      142.47      6.15 o 
  -3   1   4        0.65        0.91      2.98 o 
  -2   1   4     1301.57     1279.99      9.78 o 
  -1   1   4     3954.34     3967.53     25.77 o 
   0   1   4     6344.20     6431.64     40.69 o 
   1   1   4      606.68      509.53      4.38 o 
   2   1   4     5975.83     5910.53     33.83 o 
   3   1   4     2337.53     2349.10     19.59 o 
   4   1   4        4.23        5.60      4.10 o 
   5   1   4       39.70       69.29      9.36 o 
   6   1   4        2.86        9.50     18.13 o 
  -7   2   4        0.09        7.73     27.45 o 
  -6   2   4       27.26       22.82     10.73 o 
  -5   2   4       14.72       20.07     13.49 o 
  -4   2   4      169.69      159.81      4.73 o 
  -3   2   4       14.92       20.65      3.39 o 
  -2   2   4     1094.59     1087.51      9.44 o 
  -1   2   4      479.12      497.89      5.62 o 
   0   2   4     3740.54     3839.26     25.32 o 
   1   2   4    19148.26    19781.68    103.98 o 
   2   2   4     1009.38     1050.50      8.72 o 
   3   2   4      135.23      124.11      3.63 o 
   4   2   4      192.38      162.63      5.40 o 
   5   2   4       11.73       14.72     16.37 o 
   6   2   4        3.11       -3.99     17.62 o 
  -6   3   4      131.67      122.87     13.92 o 
  -5   3   4      185.85      181.47     14.03 o 
  -4   3   4        6.46        3.00      3.83 o 
  -3   3   4      155.97      185.80      8.09 o 
  -2   3   4      743.84      820.24      7.92 o 
  -1   3   4     5336.46     5825.19     37.64 o 
   0   3   4     2014.42     2151.19     15.40 o 
   1   3   4      846.58      913.45      8.06 o 
   2   3   4      142.30      162.86      3.91 o 
   3   3   4      357.91      347.72      6.48 o 
   4   3   4       50.33       43.72      4.32 o 
   5   3   4        5.14       15.41     10.12 o 
   6   3   4       14.22        6.28     11.78 o 
  -6   4   4      201.82      256.31     17.26 o 
  -5   4   4      814.88      855.24     24.93 o 
  -4   4   4      393.94      399.26      8.26 o 
  -3   4   4      737.79      730.82      8.30 o 
  -2   4   4      980.74      959.53      9.08 o 
  -1   4   4     1871.29     1909.46     14.52 o 
   0   4   4      586.70      554.95      6.43 o 
   1   4   4      126.25      108.65      5.20 o 
   2   4   4      460.56      500.87     10.00 o 
   3   4   4      494.35      481.25      9.02 o 
   4   4   4      102.15      102.70      4.89 o 
   5   4   4       25.19       25.47     12.51 o 
   6   4   4        2.16       10.23     12.04 o 
  -6   5   4       88.28       74.02     24.49 o 
  -5   5   4       86.74       85.20     10.47 o 
  -4   5   4       16.69       15.87      4.70 o 
  -3   5   4       19.53       13.42      3.66 o 
  -2   5   4      734.75      684.42      7.58 o 
  -1   5   4     5694.08     5756.61     40.40 o 
   0   5   4     8537.71     8594.97     55.09 o 
   1   5   4     4879.76     4728.42     34.17 o 
   2   5   4     9023.01     9302.18     59.51 o 
   3   5   4     1798.39     1840.75     17.61 o 
   4   5   4      148.50      174.11      6.67 o 
   5   5   4        0.91        7.80     10.87 o 
   6   5   4        1.14        1.25     12.74 o 
  -6   6   4       44.10       30.06     15.58 o 
  -5   6   4       41.90       40.59      8.49 o 
  -4   6   4     1179.92     1186.91     14.22 o 
  -3   6   4     2941.29     2928.81     21.55 o 
  -2   6   4     4253.66     4330.64     32.01 o 
  -1   6   4     3116.61     3149.02     21.37 o 
   0   6   4    11207.93    11833.80     75.21 o 
   1   6   4      780.95      810.37      9.70 o 
   2   6   4       30.49       40.69      3.94 o 
   3   6   4       94.43       75.05      6.95 o 
   4   6   4      204.90      184.41      7.61 o 
   5   6   4        7.92       18.10     11.42 o 
   6   6   4        1.47      -10.32     13.46 o 
  -6   7   4       23.61       50.35     16.88 o 
  -5   7   4       13.86       22.11      8.72 o 
  -4   7   4        6.69        5.80      6.23 o 
  -3   7   4      127.19      125.07      5.45 o 
  -2   7   4       10.45        6.86      4.60 o 
  -1   7   4     1505.95     1521.10     13.40 o 
   0   7   4     4469.37     4591.56     31.72 o 
   1   7   4     3885.40     3917.95     36.42 o 
   2   7   4      622.37      586.05     10.19 o 
   3   7   4      434.48      392.73     14.72 o 
   4   7   4      328.53      350.81     14.27 o 
   5   7   4       64.74       81.56     13.02 o 
   6   7   4        3.28        2.93     17.15 o 
  -6   8   4        6.75       11.75     16.59 o 
  -5   8   4       77.54       64.08      9.96 o 
  -4   8   4      351.19      320.57     14.42 o 
  -3   8   4      409.18      418.02      8.96 o 
  -2   8   4      544.50      550.22     10.33 o 
  -1   8   4      386.74      477.23     17.50 o 
   0   8   4      307.97      343.04      8.67 o 
   1   8   4      127.53      114.06      8.05 o 
   2   8   4       26.53       23.24      5.48 o 
   3   8   4        5.80       -0.56      7.22 o 
   4   8   4        2.84       -3.75      9.03 o 
   5   8   4       10.34        6.43      7.87 o 
   6   8   4       97.33       84.87     19.28 o 
  -6   9   4        0.06      -11.87     17.98 o 
  -5   9   4        0.04        9.02     11.12 o 
  -4   9   4      313.86      300.42     14.04 o 
  -3   9   4     1540.18     1501.76     26.18 o 
  -2   9   4      703.24      684.56     12.96 o 
  -1   9   4       88.42       77.95      7.37 o 
   0   9   4      772.62      783.65     13.10 o 
   1   9   4     1293.65     1298.25     16.57 o 
   2   9   4       50.88       57.59      6.62 o 
   3   9   4      317.04      325.92      9.90 o 
   4   9   4      101.61      120.87     11.30 o 
   5   9   4        5.33        4.83      9.76 o 
  -6  10   4        3.25       12.07     18.90 o 
  -5  10   4      221.24      237.61     13.76 o 
  -4  10   4      445.18      456.98     14.87 o 
  -3  10   4      454.61      450.34     12.79 o 
  -2  10   4      282.05      275.28      9.38 o 
  -1  10   4      120.75      107.10      7.47 o 
   0  10   4      152.79      137.66     21.21 o 
   1  10   4        4.06        3.80      5.88 o 
   2  10   4        0.20       -7.32      7.32 o 
   3  10   4        4.78       -0.24     11.39 o 
   4  10   4        4.98       11.53     10.92 o 
   5  10   4        6.50       24.05     11.11 o 
  -5  11   4      107.35      101.03     13.31 o 
  -4  11   4      146.91      135.00     11.01 o 
  -3  11   4        1.11       -7.94      7.94 o 
  -2  11   4      469.78      477.52     12.70 o 
  -1  11   4     1478.73     1455.47     25.05 o 
   0  11   4     1477.82     1389.05     24.92 o 
   1  11   4     2083.98     2007.06     53.14 o 
   2  11   4      911.73      964.72     28.99 o 
   3  11   4      903.61      967.76     24.73 o 
   4  11   4      311.25      333.93     15.92 o 
   5  11   4        1.81      -10.65     11.53 o 
  -5  12   4        8.10       21.05     14.25 o 
  -4  12   4      859.10      844.40     22.94 o 
  -3  12   4      376.85      421.57     38.77 o 
  -2  12   4      610.91      615.74     19.29 o 
  -1  12   4     1758.67     1717.22     28.78 o 
   0  12   4     1452.69     1466.58     26.48 o 
   1  12   4       72.55       59.95     10.99 o 
   2  12   4     1219.62     1121.20     24.57 o 
   3  12   4      121.52      128.66     17.20 o 
   4  12   4      246.27      232.72     23.78 o 
   5  12   4      141.41      150.77     14.97 o 
  -5  13   4        7.83       -9.15     13.33 o 
  -4  13   4       19.29       28.35     12.90 o 
  -3  13   4        5.79      -12.17     12.17 o 
  -2  13   4        4.97        0.23      9.41 o 
  -1  13   4        3.60       10.11     10.85 o 
   0  13   4      910.61      946.56     23.30 o 
   1  13   4      762.02      823.89     21.80 o 
   2  13   4       74.00       45.48     12.06 o 
   3  13   4       26.14       15.55     25.31 o 
   4  13   4        2.19       31.92     13.98 o 
  -5  14   4       13.73       32.54     20.45 o 
  -4  14   4        0.06        3.85     13.60 o 
  -3  14   4       37.18       23.93     13.46 o 
  -2  14   4       45.15       54.67     12.10 o 
  -1  14   4        1.00       -0.11     11.89 o 
   0  14   4       23.39       22.98     15.81 o 
   1  14   4      111.33      110.01     13.63 o 
   2  14   4       39.44       11.58     36.82 o 
   3  14   4       10.96       -1.51     17.39 o 
   4  14   4       14.26      -13.66     16.02 o 
  -4  15   4        3.20       11.03     14.58 o 
  -3  15   4       45.53       35.23     31.39 o 
  -2  15   4       18.98       20.24     15.66 o 
  -1  15   4       72.97       62.96     13.77 o 
   0  15   4       92.94       80.10     14.03 o 
   1  15   4      104.17       95.16     14.68 o 
   2  15   4        8.62       68.50     19.23 o 
   3  15   4       20.46       36.82     26.96 o 
   4  15   4       29.29       37.67     17.69 o 
  -4  16   4      156.10      166.44     17.63 o 
  -3  16   4      402.25      412.76     24.29 o 
  -2  16   4      121.22      127.12     18.81 o 
  -1  16   4      206.81      211.12     17.14 o 
   0  16   4      161.94      169.46     16.25 o 
   1  16   4        1.55      -13.56     13.56 o 
   2  16   4        1.52       -3.69     19.49 o 
   3  16   4        0.53       -6.57     28.60 o 
  -3  17   4        0.92        7.46     18.66 o 
  -2  17   4      170.06      152.90     20.91 o 
  -1  17   4      307.56      299.20     27.44 o 
   0  17   4      240.62      253.40     24.55 o 
   1  17   4      392.63      380.88     27.61 o 
   2  17   4      332.79      385.98     26.94 o 
   3  17   4      137.73       85.80     34.19 o 
  -2  18   4       87.24      107.42     21.50 o 
  -1  18   4      315.97      346.20     40.76 o 
   0  18   4       36.30       28.34     16.50 o 
   1  18   4        6.19      -13.44     21.48 o 
   2  18   4        2.48       42.08     30.24 o 
  -1  19   4       33.22       16.66     21.26 o 
   0  19   4       76.77       64.66     17.77 o 
   1  19   4       16.69        4.79     22.19 o 
  -7   1   5        0.42      -12.83     21.73 o 
  -6   1   5       72.64       94.95     12.46 o 
  -5   1   5      307.16      284.75     11.21 o 
  -4   1   5      164.91      153.68      5.55 o 
  -3   1   5      615.69      579.13      6.71 o 
  -2   1   5      120.90       95.33      3.04 o 
  -1   1   5     1215.41     1199.23      9.72 o 
   0   1   5     6837.08     6780.25     43.16 o 
   1   1   5     6896.09     7101.96     36.72 o 
   2   1   5     1908.62     1902.48     11.96 o 
   3   1   5       57.30       58.34      3.38 o 
   4   1   5      165.68      172.69      6.24 o 
   5   1   5        1.54       -7.44      8.93 o 
   6   1   5       18.29      -24.71     34.19 o 
  -7   2   5       32.14       12.50     20.80 o 
  -6   2   5      109.18      120.98     12.40 o 
  -5   2   5      116.32       97.90      8.03 o 
  -4   2   5      831.31      801.74     11.36 o 
  -3   2   5     1601.99     1636.69     18.94 o 
  -2   2   5      154.93      180.58      4.08 o 
  -1   2   5     5207.77     5401.66     35.04 o 
   0   2   5     5879.19     6254.40     40.21 o 
   1   2   5      274.79      251.14      4.04 o 
   2   2   5     6095.24     6237.04     40.39 o 
   3   2   5     1838.72     1838.75     14.31 o 
   4   2   5      812.36      845.98     12.13 o 
   5   2   5      100.33      113.89     11.06 o 
   6   2   5        0.31       -2.67     25.64 o 
  -6   3   5        9.33       12.64     17.09 o 
  -5   3   5       96.47       81.89      8.18 o 
  -4   3   5      612.00      608.56     10.01 o 
  -3   3   5     4040.74     4001.52     53.32 o 
  -2   3   5     8590.95     8718.04     55.51 o 
  -1   3   5    24269.95    24739.15    143.91 o 
   0   3   5    11252.70    11378.52     67.29 o 
   1   3   5     3781.15     3770.34     22.75 o 
   2   3   5     3564.33     4036.95     25.76 o 
   3   3   5      455.61      444.23      7.37 o 
   4   3   5      524.64      551.17     10.49 o 
   5   3   5       47.50       51.31     10.88 o 
   6   3   5       81.81      103.12     12.46 o 
  -6   4   5      167.98      120.92     15.23 o 
  -5   4   5      711.86      705.83     17.60 o 
  -4   4   5      810.00      788.91     10.76 o 
  -3   4   5      917.13      980.37     10.82 o 
  -2   4   5        5.10       -1.16      3.08 o 
  -1   4   5      485.06      583.19      7.21 o 
   0   4   5     1622.01     1588.39     12.62 o 
   1   4   5     4125.11     4046.26     27.81 o 
   2   4   5      467.21      383.94      6.62 o 
   3   4   5      783.99      765.03      9.65 o 
   4   4   5      497.34      482.75      9.76 o 
   5   4   5      166.48      197.24     13.34 o 
   6   4   5        2.59        9.23     12.58 o 
  -6   5   5       85.74       84.09     15.97 o 
  -5   5   5      152.59      153.41      9.53 o 
  -4   5   5       23.89       25.67      5.20 o 
  -3   5   5        4.04        4.64      3.42 o 
  -2   5   5      711.34      725.52      9.62 o 
  -1   5   5       52.44       44.56      3.55 o 
   0   5   5      433.36      468.13      6.60 o 
   1   5   5      353.90      330.77      6.36 o 
   2   5   5       87.39       71.74      3.81 o 
   3   5   5       53.44       45.97      4.83 o 
   4   5   5       63.42       64.78      5.80 o 
   5   5   5       35.92       17.86     11.56 o 
   6   5   5       19.91       11.11     18.58 o 
  -6   6   5       38.58       35.84     18.74 o 
  -5   6   5        1.48        4.39      8.45 o 
  -4   6   5       19.91       27.03      5.57 o 
  -3   6   5        1.53       -0.23      4.22 o 
  -2   6   5      314.16      319.31      7.62 o 
  -1   6   5     3491.46     3997.90     27.88 o 
   0   6   5      145.60      147.24      4.39 o 
   1   6   5       40.36       30.46      4.10 o 
   2   6   5       80.42       91.02      4.78 o 
   3   6   5      102.37      116.70      5.93 o 
   4   6   5       37.13       55.40     12.10 o 
   5   6   5        0.23      -12.40     13.85 o 
   6   6   5       20.11       20.90     25.81 o 
  -6   7   5       42.23       41.75     24.98 o 
  -5   7   5       36.24       45.66      9.47 o 
  -4   7   5      231.41      225.69      9.79 o 
  -3   7   5      458.54      435.42      8.55 o 
  -2   7   5     1954.83     1912.28     19.38 o 
  -1   7   5      410.72      347.69      7.15 o 
   0   7   5       61.05      104.59      4.75 o 
   1   7   5      403.28      369.37      8.14 o 
   2   7   5      315.76      298.50      7.46 o 
   3   7   5      218.82      208.70      6.87 o 
   4   7   5       53.78       44.43      8.00 o 
   5   7   5        4.31       18.02     12.63 o 
   6   7   5       60.62       79.93     19.09 o 
  -6   8   5       67.68       69.83     18.24 o 
  -5   8   5      162.29      144.94     11.29 o 
  -4   8   5      563.46      570.41     14.75 o 
  -3   8   5     1137.62     1161.27     17.19 o 
  -2   8   5      476.42      527.71     11.55 o 
  -1   8   5      502.65      464.33     10.64 o 
   0   8   5     1804.72     1805.82     18.65 o 
   1   8   5     1484.67     1435.11     19.55 o 
   2   8   5      998.46      937.58     15.63 o 
   3   8   5     1954.05     2020.12     19.02 o 
   4   8   5      242.95      253.16     12.40 o 
   5   8   5      102.84      130.27      9.58 o 
  -6   9   5        0.36        1.98     16.95 o 
  -5   9   5        0.91        4.78     10.39 o 
  -4   9   5      508.00      492.83     14.51 o 
  -3   9   5     1817.54     1816.07     19.56 o 
  -2   9   5     4204.04     4184.32     38.83 o 
  -1   9   5     3179.77     3166.62     41.91 o 
   0   9   5     3288.74     3231.72     31.40 o 
   1   9   5      905.15      913.42     14.71 o 
   2   9   5      761.49      779.30     15.62 o 
   3   9   5        2.35       16.36      6.68 o 
   4   9   5      171.85      152.07     11.98 o 
   5   9   5       78.27       69.05     16.82 o 
  -6  10   5        1.80      -10.26     18.32 o 
  -5  10   5      293.02      285.65     18.45 o 
  -4  10   5       14.31       15.22      9.21 o 
  -3  10   5       55.50       42.10      7.58 o 
  -2  10   5      185.52      165.57     13.93 o 
  -1  10   5        3.31       -3.29      6.90 o 
   0  10   5       53.21       44.60      9.58 o 
   1  10   5     1547.13     1561.31     19.32 o 
   2  10   5       66.21       79.12      9.09 o 
   3  10   5     1054.75     1019.68     22.98 o 
   4  10   5       21.42        2.07     10.82 o 
   5  10   5        0.53       -9.71     11.13 o 
  -5  11   5      104.46       89.84     13.36 o 
  -4  11   5       98.26       93.06     10.83 o 
  -3  11   5       36.19       35.96      8.05 o 
  -2  11   5       71.66       66.83      7.90 o 
  -1  11   5      323.19      315.03     13.79 o 
   0  11   5       43.60       46.19      9.90 o 
   1  11   5       85.54       87.92     10.89 o 
   2  11   5       38.35       32.14      9.70 o 
   3  11   5       11.26       12.07     10.12 o 
   4  11   5        0.53        2.07     11.84 o 
   5  11   5        2.96       -6.27     12.52 o 
  -5  12   5       27.22       39.09     13.55 o 
  -4  12   5       48.89       29.31     12.33 o 
  -3  12   5       78.13       55.00     11.50 o 
  -2  12   5       13.92        2.90      9.74 o 
  -1  12   5       72.57       90.97     11.88 o 
   0  12   5       56.56       49.90     11.00 o 
   1  12   5       43.02       44.53     11.05 o 
   2  12   5        3.18       -7.69     16.30 o 
   3  12   5      167.43       89.97     12.18 o 
   4  12   5        4.35        7.82     12.31 o 
   5  12   5       13.92       31.79     13.73 o 
  -5  13   5       37.43       25.09     14.15 o 
  -4  13   5       78.64       79.09     14.01 o 
  -3  13   5      318.41      332.08     16.59 o 
  -2  13   5     1681.92     1669.20     25.51 o 
  -1  13   5     1637.71     1570.31     29.54 o 
   0  13   5      825.13      806.10     21.76 o 
   1  13   5      166.16      158.43     13.40 o 
   2  13   5      257.21      258.77     15.00 o 
   3  13   5      258.42      249.93     21.73 o 
   4  13   5       26.42       29.00     17.42 o 
  -5  14   5      128.44      149.82     22.59 o 
  -4  14   5      103.48      117.35     15.55 o 
  -3  14   5      227.08      227.27     16.48 o 
  -2  14   5      222.21      195.07     14.48 o 
  -1  14   5      192.59      164.53     14.66 o 
   0  14   5     1189.94     1191.08     33.72 o 
   1  14   5      395.69      407.81     26.23 o 
   2  14   5      582.48      583.78     27.54 o 
   3  14   5      228.06      280.68     31.23 o 
   4  14   5       80.83      113.66     17.76 o 
  -4  15   5       58.29       61.66     15.69 o 
  -3  15   5      243.85      272.07     17.67 o 
  -2  15   5      218.93      205.90     20.19 o 
  -1  15   5      521.83      521.95     30.35 o 
   0  15   5      646.46      699.39     25.07 o 
   1  15   5      160.36      163.99     20.31 o 
   2  15   5      122.19      124.87     20.56 o 
   3  15   5        0.30        8.22     28.60 o 
   4  15   5        4.03       21.42     17.67 o 
  -4  16   5       79.64       90.93     17.27 o 
  -3  16   5       19.55       35.96     17.92 o 
  -2  16   5       64.28       81.23     18.47 o 
  -1  16   5       30.07        7.09     13.91 o 
   0  16   5       68.95       72.10     16.22 o 
   1  16   5       44.22       51.18     16.01 o 
   2  16   5      292.55      254.59     31.72 o 
   3  16   5       75.24       53.91     31.23 o 
  -3  17   5        3.24        6.05     22.35 o 
  -2  17   5        1.21       23.05     41.91 o 
  -1  17   5       81.48       86.09     15.79 o 
   0  17   5       18.07       32.42     14.94 o 
   1  17   5      160.73      170.27     22.55 o 
   2  17   5       27.60       24.11     21.48 o 
   3  17   5        1.07      -14.80     46.35 o 
  -2  18   5       15.40       21.58     19.23 o 
  -1  18   5       22.53        8.18     18.71 o 
   0  18   5       93.47       55.87     16.60 o 
   1  18   5      189.76      192.97     35.83 o 
   2  18   5       10.36       17.70     27.94 o 
  -1  19   5      198.16      177.47     23.89 o 
   0  19   5      124.77      136.10     27.12 o 
   1  19   5       22.29       36.10     23.16 o 
  -7   0   6        1.63       -3.94     30.90 o 
  -6   0   6        3.80       -1.44     10.35 o 
  -5   0   6      869.20      871.80     27.28 o 
  -4   0   6      596.78      590.25      9.89 o 
  -3   0   6     2773.71     2857.77     28.14 o 
  -2   0   6       60.07       38.47      4.06 o 
  -1   0   6     5446.62     5344.69     49.19 o 
   0   0   6    30691.73    30920.48    268.91 o 
   1   0   6    11894.85    12200.41     87.88 o 
   2   0   6     2706.10     2689.97     21.98 o 
   3   0   6       44.17       50.44      4.13 o 
   4   0   6      108.00      136.10      8.41 o 
   5   0   6       51.31       13.65     13.64 o 
   6   0   6       24.38       20.05     25.64 o 
  -7   1   6        4.45       -3.12     24.82 o 
  -6   1   6       30.42       25.42      7.67 o 
  -5   1   6      484.25      505.55     14.13 o 
  -4   1   6      310.96      265.74     12.86 o 
  -3   1   6      958.28      878.16      9.58 o 
  -2   1   6     1317.72     1283.27     10.59 o 
  -1   1   6      552.78      554.99      6.46 o 
   0   1   6      672.14      722.00      7.37 o 
   1   1   6     3970.20     4329.77     23.29 o 
   2   1   6     1011.54      983.81      8.32 o 
   3   1   6      686.48      643.62      9.80 o 
   4   1   6      903.72      895.66     16.91 o 
   5   1   6       10.12       24.58      7.14 o 
   6   1   6       27.21        6.61     18.09 o 
  -7   2   6        0.09        3.97     20.80 o 
  -6   2   6        5.87       15.64     14.14 o 
  -5   2   6       10.17        9.19      7.64 o 
  -4   2   6      187.23      202.64     10.77 o 
  -3   2   6     1339.85     1395.17     12.22 o 
  -2   2   6      507.91      421.52      6.15 o 
  -1   2   6      226.11      208.74      4.57 o 
   0   2   6       17.09       14.61      2.84 o 
   1   2   6      410.84      373.50      4.88 o 
   2   2   6     3287.90     3385.42     20.87 o 
   3   2   6      108.25       98.41      4.42 o 
   4   2   6      343.88      326.18      9.14 o 
   5   2   6       15.23        3.94     15.11 o 
   6   2   6       11.43       18.36     18.45 o 
  -6   3   6       58.01       65.10     22.19 o 
  -5   3   6       29.69       33.00      8.43 o 
  -4   3   6      329.64      315.60      8.26 o 
  -3   3   6      278.53      318.90      6.26 o 
  -2   3   6      194.29      194.00      4.45 o 
  -1   3   6      203.95      187.44      4.38 o 
   0   3   6        1.70        1.60      2.29 o 
   1   3   6      128.60      126.20      3.18 o 
   2   3   6      421.13      420.34      6.44 o 
   3   3   6      165.61      157.10      5.13 o 
   4   3   6       24.30       18.96      5.38 o 
   5   3   6        0.73       15.96     10.61 o 
   6   3   6        0.01        8.54     11.85 o 
  -6   4   6       23.81      -12.62     13.49 o 
  -5   4   6        3.94       -8.25      8.25 o 
  -4   4   6      282.62      275.33      8.17 o 
  -3   4   6      562.53      567.19      8.01 o 
  -2   4   6     2049.84     1984.48     15.61 o 
  -1   4   6     3767.64     3866.19     26.63 o 
   0   4   6     1323.43     1310.53     11.20 o 
   1   4   6     6984.51     7264.13     50.74 o 
   2   4   6       13.81       12.53      3.29 o 
   3   4   6      671.53      680.09     15.00 o 
   4   4   6       23.29       17.68      7.34 o 
   5   4   6        0.13       -6.94     10.77 o 
   6   4   6        6.97       32.94     12.86 o 
  -6   5   6      272.06      301.87     19.82 o 
  -5   5   6      445.22      437.90     14.89 o 
  -4   5   6      385.02      374.01      8.94 o 
  -3   5   6     2025.08     2053.34     19.20 o 
  -2   5   6     5410.76     5538.02     39.83 o 
  -1   5   6     4160.57     4213.77     29.17 o 
   0   5   6      435.12      479.74     10.79 o 
   1   5   6     1366.94     1480.67     14.05 o 
   2   5   6       12.12       20.55      3.28 o 
   3   5   6      860.41      844.69     10.03 o 
   4   5   6      194.92      214.21      9.08 o 
   5   5   6      156.82      173.81     21.49 o 
   6   5   6       89.74      119.21     17.77 o 
  -6   6   6       16.51       21.59     15.75 o 
  -5   6   6        1.89       -1.45      8.96 o 
  -4   6   6      300.71      313.29     17.26 o 
  -3   6   6     1021.85      999.01     13.09 o 
  -2   6   6     1846.93     1764.19     17.48 o 
  -1   6   6     5019.15     5158.95     35.26 o 
   0   6   6     8246.53     8171.84     53.33 o 
   1   6   6     8404.64     8690.99     60.29 o 
   2   6   6     1442.14     1454.01     20.38 o 
   3   6   6      213.72      237.81      5.85 o 
   4   6   6      134.78      169.34     11.64 o 
   5   6   6        5.67        9.47     11.96 o 
   6   6   6        1.19       -4.63     17.92 o 
  -6   7   6       96.95      115.02     18.48 o 
  -5   7   6       83.40       70.94     19.70 o 
  -4   7   6     1050.03     1078.36     18.38 o 
  -3   7   6     1306.32     1272.23     14.14 o 
  -2   7   6      778.52      746.10     10.41 o 
  -1   7   6      939.88      968.21     10.56 o 
   0   7   6     1345.23     1510.89     14.44 o 
   1   7   6       84.95       79.50      4.28 o 
   2   7   6      164.87      149.12      5.88 o 
   3   7   6      378.28      354.41      8.16 o 
   4   7   6      197.49      180.75     16.37 o 
   5   7   6       74.86       69.32      8.50 o 
  -6   8   6       55.61       66.22     18.55 o 
  -5   8   6       18.30       17.78     19.13 o 
  -4   8   6       49.90       48.73      8.69 o 
  -3   8   6       27.83       34.35      6.11 o 
  -2   8   6       10.79        8.96      5.83 o 
  -1   8   6     1005.88     1104.70     13.67 o 
   0   8   6      123.82      113.99     10.68 o 
   1   8   6      938.09      956.25     14.72 o 
   2   8   6      480.62      462.80     10.45 o 
   3   8   6       40.49       46.66      5.52 o 
   4   8   6        8.82        0.10      8.37 o 
   5   8   6        9.00        8.92      9.78 o 
  -6   9   6        1.27        7.44     18.48 o 
  -5   9   6       10.21       -0.59     19.20 o 
  -4   9   6      198.76      214.57     18.88 o 
  -3   9   6      206.24      177.71      7.77 o 
  -2   9   6      242.72      226.69      7.93 o 
  -1   9   6        3.00       -0.66      6.74 o 
   0   9   6       48.20       40.52      6.53 o 
   1   9   6       57.00       69.91      6.00 o 
   2   9   6      660.74      682.17     13.42 o 
   3   9   6      135.90      105.55      9.74 o 
   4   9   6       30.92       35.74     17.72 o 
   5   9   6        0.77      -18.71     18.71 o 
  -6  10   6        0.69      -18.59     18.59 o 
  -5  10   6       65.21       53.70     12.29 o 
  -4  10   6       30.54       31.33     11.81 o 
  -3  10   6        6.46        1.86      7.25 o 
  -2  10   6      463.98      452.90     12.53 o 
  -1  10   6     1800.81     1774.38     31.97 o 
   0  10   6     2684.41     2696.00     31.01 o 
   1  10   6      876.82      895.61     14.45 o 
   2  10   6      302.15      322.99     12.41 o 
   3  10   6       64.58       57.55     10.08 o 
   4  10   6        3.30       -1.81     11.25 o 
   5  10   6       31.34       34.68     12.36 o 
  -5  11   6       97.00      117.11     13.89 o 
  -4  11   6       18.51       36.63     10.31 o 
  -3  11   6     1197.38     1175.96     18.17 o 
  -2  11   6      663.16      696.64     18.14 o 
  -1  11   6       15.95       11.54     10.84 o 
   0  11   6       82.48       66.42     10.85 o 
   1  11   6      381.40      370.93     12.09 o 
   2  11   6     1037.25     1032.60     23.41 o 
   3  11   6     1034.01     1044.60     23.61 o 
   4  11   6      159.35      159.97     19.50 o 
   5  11   6      105.97      115.42     13.95 o 
  -5  12   6       12.80       18.96     13.32 o 
  -4  12   6       21.72       18.02     12.64 o 
  -3  12   6      334.59      326.75     13.26 o 
  -2  12   6      850.87      831.87     20.31 o 
  -1  12   6      791.15      749.10     24.08 o 
   0  12   6      880.06      880.29     21.28 o 
   1  12   6     1039.70     1032.17     23.61 o 
   2  12   6      655.93      644.81     20.62 o 
   3  12   6       92.24      118.01     20.61 o 
   4  12   6       65.11       71.94     15.39 o 
   5  12   6        3.47       21.09     19.38 o 
  -5  13   6       16.39       38.18     14.20 o 
  -4  13   6       22.34       23.67     13.61 o 
  -3  13   6      344.21      335.24     14.43 o 
  -2  13   6      197.75      201.83     12.33 o 
  -1  13   6        4.07       15.77     11.32 o 
   0  13   6        9.09        0.65     10.85 o 
   1  13   6        6.55       -4.82     11.59 o 
   2  13   6        5.24       -8.42     16.73 o 
   3  13   6        7.69       -6.35     12.32 o 
   4  13   6       64.06       56.08     16.11 o 
  -4  14   6        0.92       13.15     14.14 o 
  -3  14   6        3.01        3.60     12.67 o 
  -2  14   6        0.01       -7.90     12.36 o 
  -1  14   6      193.84      169.91     14.23 o 
   0  14   6       50.06       39.21     12.69 o 
   1  14   6      190.51      169.93     14.79 o 
   2  14   6        3.55       -8.13     31.39 o 
   3  14   6       30.86       22.09     15.51 o 
   4  14   6        5.66       12.69     15.95 o 
  -4  15   6       23.86       24.56     15.17 o 
  -3  15   6        0.79      -11.86     11.86 o 
  -2  15   6      121.52       72.56     17.20 o 
  -1  15   6        0.23       -9.99     12.35 o 
   0  15   6        0.30       -9.80     13.63 o 
   1  15   6       38.34       27.39     13.88 o 
   2  15   6       70.29       72.30     19.18 o 
   3  15   6      115.49      128.72     19.07 o 
  -4  16   6       25.46       22.70     16.30 o 
  -3  16   6       40.34       43.84     15.30 o 
  -2  16   6      330.10      289.65     34.85 o 
  -1  16   6      510.56      505.12     22.20 o 
   0  16   6      992.59     1016.00     28.03 o 
   1  16   6      275.09      270.22     23.25 o 
   2  16   6      177.86      201.98     23.94 o 
   3  16   6        0.78       22.63     17.76 o 
  -3  17   6      185.92      185.20     18.67 o 
  -2  17   6      292.77      271.47     23.59 o 
  -1  17   6       68.28       53.18     16.12 o 
   0  17   6        5.40       28.91     15.22 o 
   1  17   6       56.31       71.24     21.03 o 
   2  17   6      176.61      186.80     24.48 o 
  -2  18   6      310.65      386.24     27.04 o 
  -1  18   6       89.64      138.62     27.78 o 
   0  18   6       86.24      136.44     18.25 o 
   1  18   6      179.64      183.28     25.41 o 
   2  18   6       56.44       69.60     24.99 o 
  -1  19   6       12.18      -12.93     21.61 o 
   0  19   6        5.06        5.07     22.66 o 
   1  19   6       65.34       56.42     39.45 o 
  -7   1   7       12.37        2.96     22.08 o 
  -6   1   7       76.59       94.72     11.09 o 
  -5   1   7      368.06      349.33     14.62 o 
  -4   1   7        4.26        3.23      3.83 o 
  -3   1   7      153.32      166.25      4.79 o 
  -2   1   7     2847.41     2926.35     20.67 o 
  -1   1   7     4178.72     4293.08     28.88 o 
   0   1   7      110.86       97.41      3.58 o 
   1   1   7     1062.99     1240.44      9.39 o 
   2   1   7       65.54      102.31      3.21 o 
   3   1   7       87.72       95.54      3.87 o 
   4   1   7        6.10       -1.55      5.74 o 
   5   1   7       25.72       32.80      8.11 o 
   6   1   7        1.22      -15.98     18.53 o 
  -7   2   7        4.17       22.05     21.71 o 
  -6   2   7       85.58       89.40     15.97 o 
  -5   2   7     1204.07     1191.84     21.00 o 
  -4   2   7     1114.95     1100.39     12.08 o 
  -3   2   7     3802.81     3742.18     27.54 o 
  -2   2   7     8988.12     9501.45     60.60 o 
  -1   2   7     1102.85     1099.62     10.08 o 
   0   2   7     1843.41     1744.48     13.78 o 
   1   2   7      820.54      766.59      7.27 o 
   2   2   7      366.71      428.48      6.24 o 
   3   2   7     1248.98     1178.28     12.39 o 
   4   2   7     1063.96     1037.03     14.73 o 
   5   2   7       43.30       54.69      8.24 o 
   6   2   7       59.97       78.64     19.23 o 
  -6   3   7       55.85       66.00      9.54 o 
  -5   3   7      141.08      143.31     10.21 o 
  -4   3   7      234.49      264.20     12.68 o 
  -3   3   7       35.57       29.09      4.62 o 
  -2   3   7       68.46       43.32      3.49 o 
  -1   3   7      881.39      834.60      8.88 o 
   0   3   7     6522.13     6560.98     43.00 o 
   1   3   7     8151.84     7996.03     48.80 o 
   2   3   7     7661.75     7686.77     49.88 o 
   3   3   7     1719.53     1668.49     15.02 o 
   4   3   7      722.25      751.58     12.51 o 
   5   3   7       34.71       42.26      8.29 o 
   6   3   7       95.86       81.09     13.39 o 
  -6   4   7        4.19       -3.77     18.24 o 
  -5   4   7      292.35      279.38     18.92 o 
  -4   4   7      123.79      130.95      7.07 o 
  -3   4   7     1456.74     1400.76     14.76 o 
  -2   4   7     2240.00     2248.88     18.58 o 
  -1   4   7     3125.14     3239.72     21.83 o 
   0   4   7     2386.10     2494.99     18.44 o 
   1   4   7      737.15      830.07     15.30 o 
   2   4   7       53.25       56.56      3.84 o 
   3   4   7      109.29       91.67      3.94 o 
   4   4   7       16.76       -0.19     10.86 o 
   5   4   7       22.45       20.81      8.14 o 
   6   4   7        1.48       -0.61     15.43 o 
  -6   5   7       17.90       25.55     15.78 o 
  -5   5   7        6.51        8.08      9.47 o 
  -4   5   7      252.03      240.02      6.66 o 
  -3   5   7       13.02       11.44      4.83 o 
  -2   5   7     3586.35     3674.85     30.46 o 
  -1   5   7     7803.49     8335.50     54.32 o 
   0   5   7        7.61        7.58      3.07 o 
   1   5   7      101.52      114.89      5.31 o 
   2   5   7     2606.64     2607.35     26.40 o 
   3   5   7        9.60        7.28      3.89 o 
   4   5   7       57.88       54.06      7.87 o 
   5   5   7        6.89       24.12      7.98 o 
   6   5   7       11.14       22.74     16.90 o 
  -6   6   7       51.02       56.54     16.40 o 
  -5   6   7        0.58        2.39     16.68 o 
  -4   6   7       88.32       82.92      5.43 o 
  -3   6   7      207.81      188.64      6.88 o 
  -2   6   7      118.18      142.95      5.97 o 
  -1   6   7      185.62      211.54      6.11 o 
   0   6   7      262.22      299.55      8.23 o 
   1   6   7      161.30      157.66      5.98 o 
   2   6   7      154.58      151.93      4.94 o 
   3   6   7      261.80      272.90      6.51 o 
   4   6   7       76.44       73.56      8.42 o 
   5   6   7        3.02        9.48     10.28 o 
   6   6   7       59.10       66.89     18.31 o 
  -6   7   7      112.82      110.81     20.71 o 
  -5   7   7       54.53       69.28     10.82 o 
  -4   7   7       50.30       34.24      8.48 o 
  -3   7   7      366.00      349.38      8.36 o 
  -2   7   7     1043.92     1051.19     16.03 o 
  -1   7   7     2315.27     2314.71     21.67 o 
   0   7   7     3245.87     3332.51     28.22 o 
   1   7   7     1930.66     1967.05     17.26 o 
   2   7   7     1342.91     1419.68     16.05 o 
   3   7   7      539.02      571.92      9.24 o 
   4   7   7        2.75       -2.16      8.14 o 
   5   7   7        3.05        5.79     12.14 o 
  -6   8   7        5.91       21.14     24.16 o 
  -5   8   7      135.33      150.29     12.61 o 
  -4   8   7      832.23      841.51     17.23 o 
  -3   8   7      345.66      332.76     11.15 o 
  -2   8   7     1100.30     1027.91     13.84 o 
  -1   8   7     2662.58     2661.00     24.56 o 
   0   8   7      642.05      617.30     10.29 o 
   1   8   7     1158.59     1212.69     13.83 o 
   2   8   7      257.41      241.31      8.36 o 
   3   8   7        2.75       10.08      8.30 o 
   4   8   7      377.98      372.87     19.79 o 
   5   8   7       20.69        6.38     12.27 o 
  -6   9   7        2.20       -1.02     17.77 o 
  -5   9   7       93.07       93.24     12.40 o 
  -4   9   7      325.13      338.65     13.00 o 
  -3   9   7      663.85      626.49     12.36 o 
  -2   9   7      669.59      618.53     11.99 o 
  -1   9   7      862.56      808.26     22.17 o 
   0   9   7      381.13      326.77     10.45 o 
   1   9   7     2325.24     2162.16     21.01 o 
   2   9   7     1755.16     1690.13     20.79 o 
   3   9   7      544.66      524.05     15.55 o 
   4   9   7      158.32      190.32     13.41 o 
   5   9   7        4.69       13.86     11.35 o 
  -6  10   7       26.03       42.85     19.90 o 
  -5  10   7      166.99      154.03     13.88 o 
  -4  10   7      502.64      474.14     24.56 o 
  -3  10   7      619.20      638.24     14.46 o 
  -2  10   7      532.53      545.29     13.19 o 
  -1  10   7     1132.33     1164.33     16.93 o 
   0  10   7      524.33      525.72     12.86 o 
   1  10   7       41.99       42.16      5.61 o 
   2  10   7      478.69      465.09     12.50 o 
   3  10   7        2.25       21.97     10.65 o 
   4  10   7       31.92        2.57     11.58 o 
   5  10   7       45.28       35.09     20.20 o 
  -5  11   7        9.04       19.10     12.92 o 
  -4  11   7      341.33      315.42     15.66 o 
  -3  11   7        3.54       13.22      8.19 o 
  -2  11   7      198.72      179.86      9.63 o 
  -1  11   7       15.18        6.91     14.41 o 
   0  11   7       48.52       51.86     10.59 o 
   1  11   7       48.47       41.92      8.60 o 
   2  11   7       66.33       57.23      9.57 o 
   3  11   7      128.67      140.23     13.10 o 
   4  11   7       34.13       27.49     13.05 o 
   5  11   7        0.01       -3.54     28.45 o 
  -5  12   7        5.30       -8.46     13.13 o 
  -4  12   7      401.06      420.79     17.74 o 
  -3  12   7      431.74      371.03     14.07 o 
  -2  12   7       64.55       70.90      8.90 o 
  -1  12   7       61.73       80.65     18.62 o 
   0  12   7        3.45        3.77     11.04 o 
   1  12   7       57.13       54.95     14.40 o 
   2  12   7      122.54      131.28     10.99 o 
   3  12   7       45.65       40.25     12.55 o 
   4  12   7       35.38       18.45     20.22 o 
  -5  13   7       21.24       23.76     14.35 o 
  -4  13   7       14.49        8.33     17.07 o 
  -3  13   7       78.04       58.79     12.87 o 
  -2  13   7       82.06       66.02      9.44 o 
  -1  13   7      152.13      161.00     13.65 o 
   0  13   7      594.22      596.35     20.78 o 
   1  13   7      729.99      788.52     24.51 o 
   2  13   7      414.42      406.13     18.17 o 
   3  13   7       21.23       36.59     15.78 o 
   4  13   7       28.43       19.29     16.05 o 
  -4  14   7      158.12      181.70     22.45 o 
  -3  14   7      711.91      744.99     20.95 o 
  -2  14   7      764.65      733.55     26.76 o 
  -1  14   7     1134.26     1113.57     60.25 o 
   0  14   7      498.31      475.45     22.68 o 
   1  14   7       44.29       40.70     13.29 o 
   2  14   7        1.26        7.51     13.47 o 
   3  14   7       85.39       83.82     21.04 o 
   4  14   7       48.05       37.90     17.98 o 
  -4  15   7       12.70       37.60     15.42 o 
  -3  15   7        6.53       -8.13     12.12 o 
  -2  15   7      138.68      117.45     15.30 o 
  -1  15   7      186.73      216.73     16.22 o 
   0  15   7      471.03      490.69     39.08 o 
   1  15   7      685.96      720.60     32.00 o 
   2  15   7      144.98      150.52     16.38 o 
   3  15   7      129.94      122.91     18.87 o 
  -4  16   7       85.70      103.30     17.22 o 
  -3  16   7      138.55      106.92     16.31 o 
  -2  16   7      115.75      110.05     21.37 o 
  -1  16   7       67.97       80.73     15.64 o 
   0  16   7       97.06       97.43     15.75 o 
   1  16   7       74.56       55.75     19.87 o 
   2  16   7       39.20       29.63     15.65 o 
   3  16   7        1.65        0.17     19.11 o 
  -3  17   7       13.16       30.16     16.72 o 
  -2  17   7       37.53       45.02     16.13 o 
  -1  17   7        0.22        1.43     14.75 o 
   0  17   7       81.63       83.48     16.67 o 
   1  17   7       14.30       21.65     27.12 o 
   2  17   7        4.66      -16.52     16.52 o 
  -2  18   7        2.32        2.15     16.57 o 
  -1  18   7       40.80       46.35     19.76 o 
   0  18   7       55.56       26.60     20.54 o 
   1  18   7        8.88        2.29     17.45 o 
  -1  19   7       24.35       -3.72     16.75 o 
   0  19   7      168.39      186.56     20.11 o 
  -7   0   8        1.32      -30.24     30.24 o 
  -6   0   8        5.48       -7.73     12.22 o 
  -5   0   8       88.23       91.06     15.12 o 
  -4   0   8      364.59      373.58     11.30 o 
  -3   0   8       33.20       39.63      5.97 o 
  -2   0   8     2095.45     2389.60     25.27 o 
  -1   0   8     3696.30     3955.10     38.42 o 
   0   0   8     1519.46     1557.42     18.04 o 
   1   0   8    20415.96    21261.38    166.80 o 
   2   0   8     5728.72     5994.62     50.04 o 
   3   0   8     1862.00     1808.09     33.82 o 
   4   0   8       77.50       91.36     11.92 o 
   5   0   8      392.37      379.47     32.05 o 
   6   0   8        2.72      -14.79     24.98 o 
  -7   1   8       16.07       43.76     21.58 o 
  -6   1   8        0.08       -2.99     13.16 o 
  -5   1   8       18.31       25.04      9.50 o 
  -4   1   8      140.01      140.52      5.48 o 
  -3   1   8      735.44      690.43      9.44 o 
  -2   1   8     5543.49     5552.39     36.91 o 
  -1   1   8     4402.54     4259.02     29.01 o 
   0   1   8     4699.09     4664.64     31.47 o 
   1   1   8      783.56      679.94      6.91 o 
   2   1   8       85.34       62.75      3.77 o 
   3   1   8      105.02      113.79      4.65 o 
   4   1   8       48.57       57.99      8.00 o 
   5   1   8       84.64       78.29      9.15 o 
   6   1   8       12.62      -13.20     18.43 o 
  -7   2   8       34.23       60.82     33.20 o 
  -6   2   8      204.24      203.94     15.00 o 
  -5   2   8       15.01       11.17      8.74 o 
  -4   2   8      487.39      458.88      9.20 o 
  -3   2   8      193.48      198.95      5.78 o 
  -2   2   8      230.60      234.37      5.39 o 
  -1   2   8      471.58      500.80      6.97 o 
   0   2   8     1034.98     1086.24     10.43 o 
   1   2   8       37.00       31.62      2.73 o 
   2   2   8        6.56        4.69      3.71 o 
   3   2   8        8.69        8.61      3.88 o 
   4   2   8       76.06       56.16      7.79 o 
   5   2   8       38.15       46.36      8.91 o 
   6   2   8       70.90       76.35     19.23 o 
  -6   3   8       20.98       25.40      9.85 o 
  -5   3   8       70.53       71.17      9.61 o 
  -4   3   8      436.21      437.91     12.08 o 
  -3   3   8      161.75      157.14      6.76 o 
  -2   3   8      588.87      580.64      8.18 o 
  -1   3   8     1834.47     1935.39     15.96 o 
   0   3   8       26.81       19.82      3.54 o 
   1   3   8      350.83      367.15      8.45 o 
   2   3   8      823.05      875.30      9.49 o 
   3   3   8      181.04      189.33      5.36 o 
   4   3   8      204.52      189.47      9.42 o 
   5   3   8       54.98       46.10      8.81 o 
   6   3   8        1.11        9.29     15.03 o 
  -6   4   8       44.80       61.22     10.65 o 
  -5   4   8        3.71       -1.77      9.27 o 
  -4   4   8      345.91      344.77      8.60 o 
  -3   4   8       37.88       34.65      4.92 o 
  -2   4   8      372.86      472.59      8.06 o 
  -1   4   8     5660.71     6199.94     38.93 o 
   0   4   8     3918.36     4187.61     27.26 o 
   1   4   8       54.49       65.83      4.88 o 
   2   4   8     3073.90     3275.59     23.82 o 
   3   4   8        8.43       18.19      4.22 o 
   4   4   8       70.36       86.69      8.32 o 
   5   4   8      121.72      139.38      9.90 o 
   6   4   8       36.58       52.09     16.71 o 
  -6   5   8       19.11       27.21     11.22 o 
  -5   5   8      224.01      225.28     12.38 o 
  -4   5   8      222.11      230.27      7.07 o 
  -3   5   8     3239.46     3252.88     28.10 o 
  -2   5   8     7193.68     7088.17     54.60 o 
  -1   5   8     5576.89     5494.38     39.95 o 
   0   5   8     2173.98     2045.04     16.39 o 
   1   5   8      962.18      903.07     12.15 o 
   2   5   8      632.06      649.85      9.05 o 
   3   5   8       34.56       50.71      4.64 o 
   4   5   8       14.47       12.25     13.86 o 
   5   5   8       54.91       45.52      9.13 o 
  -6   6   8       32.01       34.77     11.02 o 
  -5   6   8      355.00      361.42     21.19 o 
  -4   6   8     1761.87     1794.91     22.28 o 
  -3   6   8     1539.95     1621.16     17.51 o 
  -2   6   8     1188.51     1287.62     14.93 o 
  -1   6   8      227.11      273.03      7.51 o 
   0   6   8      598.62      618.19     10.34 o 
   1   6   8     1546.30     1494.97     16.21 o 
   2   6   8     2555.72     2526.47     20.95 o 
   3   6   8      269.36      270.31      7.24 o 
   4   6   8      364.40      374.03     12.81 o 
   5   6   8      179.75      200.23     17.12 o 
  -6   7   8        3.47      -19.76     19.76 o 
  -5   7   8       55.47       45.83     11.29 o 
  -4   7   8      830.02      782.25     16.65 o 
  -3   7   8     1369.34     1328.77     21.44 o 
  -2   7   8     2400.56     2421.09     25.72 o 
  -1   7   8     2342.33     2325.63     22.09 o 
   0   7   8     3646.48     3772.22     35.43 o 
   1   7   8      210.37      183.88      7.78 o 
   2   7   8       62.12       67.94      6.00 o 
   3   7   8      639.51      680.68     10.95 o 
   4   7   8      284.25      239.63     10.75 o 
   5   7   8       44.99       28.57     10.88 o 
  -6   8   8       12.93      -14.54     17.46 o 
  -5   8   8       37.01       46.07     11.74 o 
  -4   8   8        3.80       -0.40      8.55 o 
  -3   8   8       58.51       54.41      6.49 o 
  -2   8   8       93.37      108.71      6.74 o 
  -1   8   8       35.92       40.89      5.62 o 
   0   8   8      424.57      463.91     18.48 o 
   1   8   8      177.96      163.24      7.85 o 
   2   8   8       85.36       74.56      7.08 o 
   3   8   8       66.95       47.40      6.96 o 
   4   8   8       29.60       16.33     10.81 o 
   5   8   8        2.63        7.31     14.12 o 
  -6   9   8       81.41       87.91     33.86 o 
  -5   9   8       47.05       54.01     12.60 o 
  -4   9   8       19.26       13.15      9.51 o 
  -3   9   8       60.73       70.58      8.82 o 
  -2   9   8      125.44      121.52      7.37 o 
  -1   9   8      294.75      303.74      9.80 o 
   0   9   8      130.71      145.36     11.83 o 
   1   9   8      238.69      214.71      8.19 o 
   2   9   8      305.15      288.89      8.04 o 
   3   9   8      129.72      119.11      8.50 o 
   4   9   8        4.48        6.27     15.19 o 
   5   9   8       17.95       20.23     12.05 o 
  -6  10   8       36.25       20.70     19.38 o 
  -5  10   8       70.54       75.35     13.32 o 
  -4  10   8        4.71       12.37      9.87 o 
  -3  10   8      321.95      352.66     11.28 o 
  -2  10   8        2.92       -3.51      6.46 o 
  -1  10   8      446.59      449.66     14.27 o 
   0  10   8       33.44       21.31      6.16 o 
   1  10   8      241.05      259.56      8.55 o 
   2  10   8       22.41       23.88     11.34 o 
   3  10   8      463.10      498.62     18.05 o 
   4  10   8       29.90       30.89     12.71 o 
   5  10   8        5.18       -7.62     12.65 o 
  -5  11   8        1.28       19.75     17.58 o 
  -4  11   8      289.32      284.78     13.76 o 
  -3  11   8      186.94      197.36     10.49 o 
  -2  11   8     1665.29     1657.31     28.52 o 
  -1  11   8     1915.05     1843.00     25.96 o 
   0  11   8     1171.45     1210.62     18.55 o 
   1  11   8     1083.62     1046.29     19.45 o 
   2  11   8      556.99      604.78     16.32 o 
   3  11   8        0.08        8.26     11.75 o 
   4  11   8       52.11       24.93     14.95 o 
  -5  12   8       18.19       29.52     13.91 o 
  -4  12   8      276.71      298.68     16.81 o 
  -3  12   8       89.11      117.62     11.43 o 
  -2  12   8       75.13       65.10      8.94 o 
  -1  12   8      396.82      365.22     13.64 o 
   0  12   8     1394.21     1321.22     40.57 o 
   1  12   8      768.68      697.80     17.96 o 
   2  12   8      464.54      439.28     17.93 o 
   3  12   8      229.04      234.24     20.65 o 
   4  12   8      150.87      143.98     17.37 o 
  -5  13   8        0.94      -13.75     14.09 o 
  -4  13   8       27.76       -1.96     13.60 o 
  -3  13   8      166.22      171.07     12.52 o 
  -2  13   8      458.01      457.44     13.77 o 
  -1  13   8      538.62      538.80     17.56 o 
   0  13   8       54.65       61.52     11.01 o 
   1  13   8       11.84       10.81     10.11 o 
   2  13   8       12.13       21.63     16.88 o 
   3  13   8       25.88       -6.65     15.71 o 
   4  13   8        4.43      -15.66     15.92 o 
  -4  14   8       15.26        1.18     13.70 o 
  -3  14   8       19.30       10.48     11.41 o 
  -2  14   8        1.31      -11.53     11.53 o 
  -1  14   8      250.77      211.14     13.73 o 
   0  14   8       53.90       55.01     15.45 o 
   1  14   8       25.77       35.77     11.42 o 
   2  14   8       64.40       72.75     14.44 o 
   3  14   8       58.38       44.19     18.41 o 
   4  14   8        6.62        7.51     18.24 o 
  -4  15   8      127.11      131.40     17.19 o 
  -3  15   8      172.32      181.89     14.45 o 
  -2  15   8       53.97       33.64     14.48 o 
  -1  15   8      118.77      128.73     12.92 o 
   0  15   8      109.14      108.95     12.81 o 
   1  15   8        0.46      -10.14     11.17 o 
   2  15   8       16.71       25.16     14.22 o 
   3  15   8       11.57       -4.32     17.36 o 
  -3  16   8        3.92       -5.27     14.95 o 
  -2  16   8        4.52      -14.68     14.68 o 
  -1  16   8       38.16       27.75     12.72 o 
   0  16   8       55.91       65.21     13.17 o 
   1  16   8      416.85      463.09     21.63 o 
   2  16   8       15.57       22.95     14.71 o 
   3  16   8      176.24      143.94     20.84 o 
  -3  17   8       45.04       32.14     16.17 o 
  -2  17   8      253.99      241.80     18.72 o 
  -1  17   8      507.17      487.06     19.26 o 
   0  17   8      471.07      487.02     27.28 o 
   1  17   8       79.99      124.28     28.98 o 
   2  17   8       89.86       95.81     17.49 o 
  -2  18   8       17.45       35.65     16.96 o 
  -1  18   8        3.15       -9.05     26.77 o 
   0  18   8       10.77       23.64     16.76 o 
   1  18   8       51.81       58.65     17.95 o 
  -6   1   9      168.23      177.39     11.95 o 
  -5   1   9      145.25      151.55     12.06 o 
  -4   1   9      207.84      209.69      6.41 o 
  -3   1   9      739.65      745.63     10.46 o 
  -2   1   9     1457.48     1414.30     14.51 o 
  -1   1   9     1516.27     1602.72     13.58 o 
   0   1   9      384.76      414.11      6.82 o 
   1   1   9      656.96      638.09      6.97 o 
   2   1   9      281.42      260.31      5.55 o 
   3   1   9      698.74      691.66      9.27 o 
   4   1   9       19.17        7.80      7.70 o 
   5   1   9        2.30       -0.56      9.23 o 
   6   1   9        0.65        8.55     26.96 o 
  -6   2   9        5.61       -0.12     10.03 o 
  -5   2   9        0.10        2.84      9.12 o 
  -4   2   9      169.07      158.19      7.94 o 
  -3   2   9      613.19      577.70      9.41 o 
  -2   2   9     1148.25      989.25     13.76 o 
  -1   2   9     5768.41     5907.33     39.49 o 
   0   2   9     3735.07     3772.54     26.66 o 
   1   2   9     4305.01     4377.93     32.01 o 
   2   2   9      355.34      312.02      6.71 o 
   3   2   9       65.42       84.45      4.77 o 
   4   2   9        7.93       10.48      7.94 o 
   5   2   9       22.02        1.95      8.97 o 
   6   2   9       26.49      -19.40     27.61 o 
  -6   3   9       59.01       64.40     10.87 o 
  -5   3   9      338.35      326.26     13.71 o 
  -4   3   9     3796.05     3800.79     34.44 o 
  -3   3   9     1130.83     1127.01     13.20 o 
  -2   3   9      552.33      552.41      9.27 o 
  -1   3   9     1025.97     1113.05     11.27 o 
   0   3   9      250.82      228.68      5.45 o 
   1   3   9        5.12        3.73      4.36 o 
   2   3   9      974.18      943.88     11.16 o 
   3   3   9      606.01      601.79      9.13 o 
   4   3   9      575.63      607.58     14.95 o 
   5   3   9       61.94       60.78     11.19 o 
  -6   4   9        2.43       11.51     10.73 o 
  -5   4   9        1.20        5.31      9.47 o 
  -4   4   9      931.95      866.99     12.36 o 
  -3   4   9       78.10       74.87      5.72 o 
  -2   4   9     2006.76     2098.82     19.95 o 
  -1   4   9     6739.50     7079.84     50.41 o 
   0   4   9     7420.88     7389.92     45.85 o 
   1   4   9     3963.87     4014.53     33.20 o 
   2   4   9      227.04      220.01      6.00 o 
   3   4   9     1039.29     1042.63     11.79 o 
   4   4   9       57.45       84.56     10.77 o 
   5   4   9        1.13        7.55     11.10 o 
  -6   5   9       15.82       23.03     10.99 o 
  -5   5   9       18.28        9.74     10.10 o 
  -4   5   9        3.40       -3.82      5.52 o 
  -3   5   9      331.64      324.36      8.69 o 
  -2   5   9       29.82       35.65      5.24 o 
  -1   5   9      241.64      263.07     10.41 o 
   0   5   9       53.26       74.96      6.40 o 
   1   5   9      407.19      435.86      9.49 o 
   2   5   9        1.31       -4.96      4.96 o 
   3   5   9     2671.92     2532.72     20.39 o 
   4   5   9       27.11       33.71      8.32 o 
   5   5   9       28.76       25.15     11.04 o 
  -6   6   9       54.41       45.13     11.87 o 
  -5   6   9       21.99        3.20     10.82 o 
  -4   6   9      278.38      267.51     11.00 o 
  -3   6   9      488.74      486.46     11.99 o 
  -2   6   9       68.35       75.23      7.67 o 
  -1   6   9       97.66      115.59      5.86 o 
   0   6   9      519.21      495.96     11.20 o 
   1   6   9      576.47      600.35     10.89 o 
   2   6   9       33.18       28.58      5.67 o 
   3   6   9      111.11       97.00      7.13 o 
   4   6   9       16.60       25.26      8.30 o 
   5   6   9       26.02       13.54     10.90 o 
  -6   7   9      106.68      110.93     12.86 o 
  -5   7   9       78.54       99.25     18.90 o 
  -4   7   9        7.37        9.12      8.50 o 
  -3   7   9        6.87        7.95      7.55 o 
  -2   7   9      123.90      131.87      6.80 o 
  -1   7   9      244.02      262.24      7.76 o 
   0   7   9       45.04       48.38      6.47 o 
   1   7   9      235.87      239.25      8.54 o 
   2   7   9      623.25      618.25     12.28 o 
   3   7   9       11.56       23.04      6.43 o 
   4   7   9       38.32       52.74     12.20 o 
   5   7   9        4.75       17.40     11.47 o 
  -6   8   9       86.54      102.22     13.38 o 
  -5   8   9       11.26       -6.01     11.52 o 
  -4   8   9        1.72        8.45      8.90 o 
  -3   8   9      368.46      365.46     14.41 o 
  -2   8   9     1055.69     1034.68     14.56 o 
  -1   8   9     2982.96     2803.84     28.20 o 
   0   8   9     4997.90     4965.21     50.82 o 
   1   8   9     1377.08     1368.42     18.35 o 
   2   8   9     1206.79     1244.01     25.37 o 
   3   8   9       96.13      100.44     11.20 o 
   4   8   9       86.46       90.85     12.50 o 
   5   8   9       11.64       33.28     12.09 o 
  -6   9   9       26.23       34.13     12.83 o 
  -5   9   9      292.43      313.04     27.76 o 
  -4   9   9      326.73      319.78     12.99 o 
  -3   9   9     2159.53     2199.46     31.58 o 
  -2   9   9      241.35      248.00      9.38 o 
  -1   9   9      322.70      317.19     13.54 o 
   0   9   9        0.25        1.89      7.57 o 
   1   9   9      671.95      629.89     13.22 o 
   2   9   9     1041.99     1057.89     16.93 o 
   3   9   9      842.50      773.27     20.94 o 
   4   9   9        3.53       15.95     12.12 o 
   5   9   9        9.46       23.86     12.88 o 
  -5  10   9        8.92       13.62     12.65 o 
  -4  10   9       25.82       25.48     10.50 o 
  -3  10   9      178.22      176.10     11.33 o 
  -2  10   9      160.67      157.05      9.00 o 
  -1  10   9      670.01      693.32     14.37 o 
   0  10   9     1531.62     1564.05     41.16 o 
   1  10   9       86.12       81.09      9.50 o 
   2  10   9        5.27       -3.22      8.44 o 
   3  10   9       12.90       -1.34     11.36 o 
   4  10   9       39.82       49.77     14.99 o 
   5  10   9        2.53       -4.14     20.46 o 
  -5  11   9       24.72        4.94     13.65 o 
  -4  11   9       47.26       39.46     10.98 o 
  -3  11   9       52.98       52.02      8.86 o 
  -2  11   9       32.02       30.54      8.18 o 
  -1  11   9       93.60      121.64     12.53 o 
   0  11   9       75.86       79.13      9.90 o 
   1  11   9      486.84      488.74     15.76 o 
   2  11   9        0.20        6.11      9.35 o 
   3  11   9       29.79       14.19     12.48 o 
   4  11   9       28.85       10.36     15.44 o 
  -5  12   9        5.20       14.30     14.23 o 
  -4  12   9       55.64       37.13     13.90 o 
  -3  12   9      114.42      115.58     11.54 o 
  -2  12   9      219.06      186.87     10.31 o 
  -1  12   9       17.08       29.12      9.88 o 
   0  12   9      343.49      332.91     13.48 o 
   1  12   9       89.52       84.23     10.82 o 
   2  12   9        0.90       24.46     12.14 o 
   3  12   9       24.65       35.93     15.30 o 
   4  12   9        1.50        1.38     16.09 o 
  -5  13   9      129.03      128.50     16.81 o 
  -4  13   9      216.97      197.88     16.31 o 
  -3  13   9       30.91       42.51     11.08 o 
  -2  13   9      124.54      114.04     10.44 o 
  -1  13   9        1.85       -2.62     10.44 o 
   0  13   9       42.27       33.93     10.82 o 
   1  13   9       10.44        4.43     10.29 o 
   2  13   9      241.75      233.14     18.11 o 
   3  13   9      199.90      192.66     18.80 o 
   4  13   9       71.08      109.90     18.55 o 
  -4  14   9       23.91        1.78     14.81 o 
  -3  14   9      121.71      113.56     13.76 o 
  -2  14   9      962.52      896.30     21.65 o 
  -1  14   9      750.75      690.66     20.02 o 
   0  14   9      482.14      497.31     17.09 o 
   1  14   9      701.50      724.12     20.37 o 
   2  14   9      441.60      440.81     22.63 o 
   3  14   9      195.24      176.93     33.37 o 
  -4  15   9      209.87      212.23     18.25 o 
  -3  15   9      417.34      416.34     18.79 o 
  -2  15   9      311.32      358.70     28.99 o 
  -1  15   9       91.07      111.23     13.58 o 
   0  15   9        6.04      -11.49     11.49 o 
   1  15   9       49.55       46.80     15.03 o 
   2  15   9       57.89       24.49     15.33 o 
   3  15   9       31.61       10.42     18.38 o 
  -3  16   9       92.33      113.21     14.70 o 
  -2  16   9      194.85      237.66     18.28 o 
  -1  16   9      218.96      226.86     16.42 o 
   0  16   9      296.74      284.75     30.27 o 
   1  16   9      293.41      286.16     21.97 o 
   2  16   9        1.54       -8.12     15.18 o 
  -3  17   9        0.56        4.17     16.08 o 
  -2  17   9        3.97       20.17     16.11 o 
  -1  17   9        4.01       -2.40     13.00 o 
   0  17   9        4.49        5.24     13.50 o 
   1  17   9       13.28        2.43     16.21 o 
   2  17   9       14.78       -7.92     15.93 o 
  -2  18   9       62.45       60.79     20.23 o 
  -1  18   9       72.77       55.27     17.55 o 
   0  18   9       24.14       16.48     16.96 o 
   1  18   9        4.20       18.44     17.45 o 
  -6   0  10        2.45       18.74     16.11 o 
  -5   0  10      327.71      381.66     25.31 o 
  -4   0  10     2385.97     2427.94     41.97 o 
  -3   0  10     4290.31     4317.70     61.34 o 
  -2   0  10     3741.53     3973.54     46.12 o 
  -1   0  10      922.80      786.52     13.02 o 
   0   0  10     2083.89     1949.94     22.72 o 
   1   0  10      116.27       84.79      5.70 o 
   2   0  10      115.84      107.97      8.45 o 
   3   0  10      148.12      159.71      7.85 o 
   4   0  10       94.18      109.64     12.82 o 
   5   0  10      200.36      222.27     16.90 o 
  -6   1  10      163.66      168.85     12.30 o 
  -5   1  10      104.51      115.62     12.08 o 
  -4   1  10       28.59       27.44      5.38 o 
  -3   1  10        7.58       -4.55      4.55 o 
  -2   1  10       16.79       23.79      4.57 o 
  -1   1  10     3021.36     3180.19     23.30 o 
   0   1  10     1133.78     1092.17     11.04 o 
   1   1  10     1920.78     1855.16     15.13 o 
   2   1  10      742.82      703.68      9.67 o 
   3   1  10      491.27      526.71     12.45 o 
   4   1  10       70.33       68.29      8.81 o 
   5   1  10        0.30       20.88      9.69 o 
  -6   2  10       61.46       53.23     11.16 o 
  -5   2  10       19.28       26.49     11.34 o 
  -4   2  10      150.67      161.75      6.81 o 
  -3   2  10      190.16      177.85      6.41 o 
  -2   2  10     2297.38     2355.09     26.36 o 
  -1   2  10      512.60      522.90      7.93 o 
   0   2  10       45.37       41.41      4.00 o 
   1   2  10       62.89       59.54      3.87 o 
   2   2  10      692.30      698.66     10.83 o 
   3   2  10      171.06      146.78      5.53 o 
   4   2  10       98.91       84.14      9.02 o 
   5   2  10       39.68       40.61      9.93 o 
  -6   3  10        4.10        4.82     10.50 o 
  -5   3  10        2.15        3.21     10.02 o 
  -4   3  10      138.28      152.67      8.30 o 
  -3   3  10       95.62      100.74      5.82 o 
  -2   3  10      400.43      421.10      9.24 o 
  -1   3  10      440.75      471.84     10.82 o 
   0   3  10        4.35        4.35      4.10 o 
   1   3  10      108.30      118.58      5.76 o 
   2   3  10       20.60       21.89      5.11 o 
   3   3  10      181.50      188.12      5.97 o 
   4   3  10       12.90        7.88      8.30 o 
   5   3  10       50.04       49.19     19.88 o 
  -6   4  10        2.30        9.20     11.23 o 
  -5   4  10      333.01      338.20     14.27 o 
  -4   4  10      809.42      839.63     12.61 o 
  -3   4  10      437.48      444.64     10.58 o 
  -2   4  10      971.02      941.07     12.48 o 
  -1   4  10     1001.08      920.08     12.41 o 
   0   4  10      660.60      676.50      8.73 o 
   1   4  10        2.49        8.50      4.86 o 
   2   4  10        5.21       -4.78      5.05 o 
   3   4  10      919.59      862.78     11.01 o 
   4   4  10      287.18      265.45     10.95 o 
   5   4  10       30.48       28.99     11.50 o 
  -6   5  10       42.60       41.07     12.01 o 
  -5   5  10      395.55      396.31     19.96 o 
  -4   5  10       18.45       11.87      8.12 o 
  -3   5  10      243.75      270.29      8.05 o 
  -2   5  10     2018.08     1954.34     20.98 o 
  -1   5  10     3603.70     3698.23     31.24 o 
   0   5  10     2494.34     2550.48     26.08 o 
   1   5  10     3017.59     3060.90     34.71 o 
   2   5  10     1658.00     1701.22     30.33 o 
   3   5  10     2357.89     2407.35     22.74 o 
   4   5  10      157.07      213.84     10.60 o 
   5   5  10        6.57      -10.97     10.97 o 
  -6   6  10       47.08       81.70     12.75 o 
  -5   6  10       63.71       58.04     13.36 o 
  -4   6  10      849.31      859.69     17.09 o 
  -3   6  10     4140.20     4137.67     35.47 o 
  -2   6  10     1875.66     1791.10     18.79 o 
  -1   6  10      874.97      872.19     12.28 o 
   0   6  10      339.32      311.27      9.21 o 
   1   6  10       99.79       78.40      6.70 o 
   2   6  10      238.38      241.80      7.95 o 
   3   6  10      294.84      260.16     10.03 o 
   4   6  10       14.27       29.73     10.87 o 
   5   6  10      178.16      191.63     15.88 o 
  -6   7  10       93.14      104.66     33.21 o 
  -5   7  10       54.28       60.24     12.29 o 
  -4   7  10       31.28       26.29      9.13 o 
  -3   7  10     1271.23     1253.06     16.45 o 
  -2   7  10      107.48       94.30      6.67 o 
  -1   7  10      128.01      124.31      8.72 o 
   0   7  10     1640.03     1613.43     37.58 o 
   1   7  10     3591.02     3565.70     34.77 o 
   2   7  10     1295.55     1301.32     17.92 o 
   3   7  10       80.60       83.24     10.83 o 
   4   7  10      372.77      362.23     15.54 o 
   5   7  10        2.06       -1.67     11.70 o 
  -6   8  10       71.59       79.42     13.64 o 
  -5   8  10        0.16       11.60     11.95 o 
  -4   8  10        7.27        0.25      9.35 o 
  -3   8  10     1192.74     1164.31     16.20 o 
  -2   8  10      602.35      629.45     12.07 o 
  -1   8  10      642.53      681.92     12.93 o 
   0   8  10       32.80       29.96      8.54 o 
   1   8  10       92.70       94.21      7.81 o 
   2   8  10       99.36      105.95      8.06 o 
   3   8  10       76.37       38.89     11.52 o 
   4   8  10       20.72       31.47     22.52 o 
   5   8  10       36.85       28.77     13.52 o 
  -6   9  10        1.62       11.65     13.13 o 
  -5   9  10        4.50       14.62     12.67 o 
  -4   9  10        4.14        4.31      9.53 o 
  -3   9  10      430.89      420.41     12.27 o 
  -2   9  10        2.25        4.53      7.11 o 
  -1   9  10       44.33       42.58      7.38 o 
   0   9  10      543.67      542.16     14.78 o 
   1   9  10       18.70       22.07      8.49 o 
   2   9  10        4.17        4.40      8.60 o 
   3   9  10       71.96       84.13     12.14 o 
   4   9  10        0.10        7.56     14.20 o 
   5   9  10        4.46       -9.07     35.01 o 
  -5  10  10       84.28       98.99     14.27 o 
  -4  10  10      394.44      411.01     14.92 o 
  -3  10  10      689.47      689.67     15.34 o 
  -2  10  10      566.36      550.96     13.58 o 
  -1  10  10      352.12      344.74     13.03 o 
   0  10  10        9.69       -7.00      8.54 o 
   1  10  10      243.23      232.74     11.58 o 
   2  10  10       28.13       38.34      9.39 o 
   3  10  10       27.31       24.24     11.75 o 
   4  10  10       56.47       71.00     15.54 o 
  -5  11  10       80.51       97.62     14.84 o 
  -4  11  10       32.90       26.88     10.95 o 
  -3  11  10       74.44       74.13     10.67 o 
  -2  11  10      398.70      367.34     12.20 o 
  -1  11  10      468.30      472.68     19.26 o 
   0  11  10      964.79      908.79     18.81 o 
   1  11  10      357.86      380.85     15.47 o 
   2  11  10      538.28      530.44     31.34 o 
   3  11  10      192.17      228.76     18.01 o 
   4  11  10       18.44       21.81     15.08 o 
  -5  12  10       26.36       26.39     14.31 o 
  -4  12  10      255.93      252.14     16.27 o 
  -3  12  10      921.71      917.34     20.74 o 
  -2  12  10      632.97      680.58     16.21 o 
  -1  12  10      639.03      664.79     18.82 o 
   0  12  10      454.02      410.62     17.56 o 
   1  12  10       74.32       84.02     10.94 o 
   2  12  10       12.31       17.02     12.92 o 
   3  12  10       24.87       -5.59     15.63 o 
   4  12  10       45.23       55.32     22.35 o 
  -5  13  10       82.56       82.16     15.95 o 
  -4  13  10       68.10       72.24     27.18 o 
  -3  13  10        3.47       10.13     13.29 o 
  -2  13  10       23.45       29.02     11.76 o 
  -1  13  10        6.93       11.53     11.21 o 
   0  13  10      292.94      306.62     14.50 o 
   1  13  10      546.08      533.02     17.92 o 
   2  13  10      117.21       96.96     18.28 o 
   3  13  10        8.97        1.59     16.33 o 
   4  13  10        0.69        9.69     17.76 o 
  -4  14  10        0.72       15.76     14.76 o 
  -3  14  10        7.84       12.08     12.02 o 
  -2  14  10       10.68        7.07     11.18 o 
  -1  14  10        3.19       -8.41     11.16 o 
   0  14  10        6.67        8.40     11.71 o 
   1  14  10       39.63       38.79     12.04 o 
   2  14  10        0.01       25.77     14.15 o 
   3  14  10       31.62       39.70     17.59 o 
  -4  15  10        0.52       18.27     16.04 o 
  -3  15  10       49.35       46.13     14.73 o 
  -2  15  10      143.29      139.90     16.00 o 
  -1  15  10       41.02       60.59     13.95 o 
   0  15  10      186.68      175.93     14.53 o 
   1  15  10      182.07      193.09     17.49 o 
   2  15  10       17.63       15.58     20.50 o 
   3  15  10        6.42       -9.37     24.16 o 
  -3  16  10      107.12       83.25     22.63 o 
  -2  16  10       94.45       88.36     27.99 o 
  -1  16  10      118.85      116.86     15.66 o 
   0  16  10        8.10       17.82     13.27 o 
   1  16  10        1.00       -5.51     15.23 o 
   2  16  10       70.90       82.47     17.08 o 
  -3  17  10        1.33       21.37     29.26 o 
  -2  17  10       17.15       23.58     16.89 o 
  -1  17  10      225.06      198.60     15.91 o 
   0  17  10      207.52      198.12     16.47 o 
   1  17  10      133.69      131.39     18.46 o 
  -1  18  10      105.97      119.47     18.40 o 
   0  18  10       53.57       85.40     17.84 o 
  -6   1  11        0.07      -10.51     10.51 o 
  -5   1  11       28.05       31.82     11.49 o 
  -4   1  11      114.65      133.64      6.52 o 
  -3   1  11      257.89      246.82      8.09 o 
  -2   1  11     1880.57     1932.30     18.83 o 
  -1   1  11      399.65      365.97     13.98 o 
   0   1  11      784.98      726.53     10.60 o 
   1   1  11      436.87      436.61      8.07 o 
   2   1  11      338.31      348.17     12.46 o 
   3   1  11       49.04       45.36      6.03 o 
   4   1  11       16.46        4.22      8.29 o 
   5   1  11       63.71       97.91     11.03 o 
  -6   2  11       35.24       26.27     11.32 o 
  -5   2  11       38.54       47.82     12.06 o 
  -4   2  11      144.49      152.44      6.90 o 
  -3   2  11      284.70      264.77      9.87 o 
  -2   2  11        0.23        4.51      4.78 o 
  -1   2  11     1445.20     1539.75     16.26 o 
   0   2  11     2653.60     2753.15     24.63 o 
   1   2  11     2557.34     2629.17     21.51 o 
   2   2  11     2688.55     2770.66     25.19 o 
   3   2  11      430.09      441.51      9.60 o 
   4   2  11      234.43      265.27     13.34 o 
   5   2  11      172.60      203.75     13.96 o 
  -6   3  11        4.59        3.11     11.27 o 
  -5   3  11       52.62       45.27     10.76 o 
  -4   3  11       51.78       45.78      6.74 o 
  -3   3  11     3748.60     3709.92     31.74 o 
  -2   3  11     3135.31     3105.71     27.40 o 
  -1   3  11     4241.14     4051.05     37.07 o 
   0   3  11     6402.44     6453.24     50.64 o 
   1   3  11      973.45      958.61     12.89 o 
   2   3  11      304.99      319.58      8.45 o 
   3   3  11       26.24       31.46      5.88 o 
   4   3  11        1.24        4.11      8.64 o 
   5   3  11        0.43        7.52     17.67 o 
  -6   4  11       31.16       34.72     11.98 o 
  -5   4  11      714.46      724.11     20.43 o 
  -4   4  11     1028.48     1061.61     16.29 o 
  -3   4  11       93.90      109.98      6.56 o 
  -2   4  11       55.17       52.46      5.55 o 
  -1   4  11       16.91        5.08      5.67 o 
   0   4  11      505.87      506.07     11.24 o 
   1   4  11      893.66      924.77     13.00 o 
   2   4  11      103.84      103.71      6.98 o 
   3   4  11        6.67       11.98      8.07 o 
   4   4  11      264.40      258.95     11.34 o 
   5   4  11       29.40       44.38     14.88 o 
  -6   5  11        1.72       13.38     17.07 o 
  -5   5  11      118.33       92.68     11.96 o 
  -4   5  11      524.72      529.06     12.92 o 
  -3   5  11      461.34      451.83     11.76 o 
  -2   5  11      256.00      267.68      7.85 o 
  -1   5  11      651.65      675.42     11.72 o 
   0   5  11      419.52      415.33     10.85 o 
   1   5  11       74.63       78.06      6.93 o 
   2   5  11       33.54       33.44      6.22 o 
   3   5  11      119.88       99.79      7.82 o 
   4   5  11      326.51      256.52     13.99 o 
   5   5  11       13.90       15.20     12.61 o 
  -6   6  11       38.42       33.57     13.78 o 
  -5   6  11        2.75       -2.01     18.99 o 
  -4   6  11      161.54      162.39     10.60 o 
  -3   6  11      184.22      180.54      8.75 o 
  -2   6  11      613.21      603.07     11.36 o 
  -1   6  11        2.25       -5.36      5.36 o 
   0   6  11       49.50       40.14      7.42 o 
   1   6  11      202.65      202.66      8.57 o 
   2   6  11       59.79       45.10      6.96 o 
   3   6  11        7.80       17.11      9.67 o 
   4   6  11      394.57      331.96     20.86 o 
   5   6  11      123.05      146.26     14.26 o 
  -6   7  11       68.23      104.06     14.27 o 
  -5   7  11      119.64      135.29     13.73 o 
  -4   7  11      158.44      143.56     10.87 o 
  -3   7  11      685.35      614.18     12.63 o 
  -2   7  11     4149.84     4131.65     39.82 o 
  -1   7  11     1493.87     1479.40     18.53 o 
   0   7  11       68.62       63.61     10.49 o 
   1   7  11       10.02        4.92      6.90 o 
   2   7  11       13.27       16.48      6.99 o 
   3   7  11      206.32      158.47     13.32 o 
   4   7  11       15.71        4.71     13.01 o 
   5   7  11        0.73       -0.78     12.58 o 
  -6   8  11       50.80       68.81     13.95 o 
  -5   8  11       60.71       72.27     13.04 o 
  -4   8  11      429.44      457.55     19.17 o 
  -3   8  11      948.41      994.42     16.85 o 
  -2   8  11     1290.37     1286.61     18.68 o 
  -1   8  11      231.56      216.59     12.36 o 
   0   8  11      430.94      449.52     14.04 o 
   1   8  11      274.19      276.85     10.26 o 
   2   8  11      190.68      212.59     10.69 o 
   3   8  11      148.85      172.75     14.37 o 
   4   8  11      273.50      300.73     18.32 o 
   5   8  11       30.92       35.95     14.96 o 
  -6   9  11       34.57       47.56     15.29 o 
  -5   9  11        3.56        6.18     13.08 o 
  -4   9  11      143.33      131.31     11.71 o 
  -3   9  11      146.74      162.03      9.77 o 
  -2   9  11     1074.98     1092.64     17.44 o 
  -1   9  11     1643.22     1617.03     22.12 o 
   0   9  11     1706.35     1723.05     24.93 o 
   1   9  11     1022.72     1026.86     19.03 o 
   2   9  11       48.48       46.68      9.36 o 
   3   9  11       11.66       -0.51     11.18 o 
   4   9  11       15.96        5.43     14.29 o 
  -5  10  11      181.67      219.44     19.48 o 
  -4  10  11      162.67      181.57     19.68 o 
  -3  10  11       19.18       21.59      8.60 o 
  -2  10  11        5.11       -7.64      7.64 o 
  -1  10  11       43.78       29.64      8.49 o 
   0  10  11      406.12      380.89     20.36 o 
   1  10  11      847.27      845.55     22.02 o 
   2  10  11       26.50        3.35     11.36 o 
   3  10  11      150.89      170.42     17.53 o 
   4  10  11      102.84      116.78     26.30 o 
  -5  11  11       23.85        1.26     14.00 o 
  -4  11  11        0.02       11.89     11.10 o 
  -3  11  11        9.77       14.04      9.82 o 
  -2  11  11       90.25       96.89      9.37 o 
  -1  11  11      162.66      174.86     11.54 o 
   0  11  11      187.90      158.47     11.34 o 
   1  11  11       71.05       78.46     10.51 o 
   2  11  11       26.85       18.49     14.16 o 
   3  11  11        5.08       -0.06     15.39 o 
   4  11  11        8.10        4.82     18.41 o 
  -5  12  11        4.38       -1.31     14.86 o 
  -4  12  11        0.07        2.93     13.40 o 
  -3  12  11       94.11       85.78     11.75 o 
  -2  12  11      106.34      102.77     10.10 o 
  -1  12  11       86.53       70.77     10.82 o 
   0  12  11      131.79      138.24     18.84 o 
   1  12  11      281.82      284.78     13.81 o 
   2  12  11      178.42      199.22     15.69 o 
   3  12  11        5.01       14.86     18.57 o 
   4  12  11       12.33        8.91     17.46 o 
  -4  13  11       89.78       98.44     15.69 o 
  -3  13  11      460.86      486.46     17.34 o 
  -2  13  11      358.47      342.36     14.84 o 
  -1  13  11     1070.12     1033.18     33.59 o 
   0  13  11       75.02      101.49     12.26 o 
   1  13  11       39.28       20.78     14.33 o 
   2  13  11        6.23        4.87     13.73 o 
   3  13  11       12.80       37.84     17.19 o 
  -4  14  11       12.33        3.98     14.83 o 
  -3  14  11       30.44       41.44     12.11 o 
  -2  14  11       10.85        0.09     11.61 o 
  -1  14  11      278.05      284.86     24.39 o 
   0  14  11      378.85      346.70     16.18 o 
   1  14  11      208.02      212.03     17.01 o 
   2  14  11      302.60      345.73     19.01 o 
   3  14  11      166.15      191.84     20.87 o 
  -4  15  11      125.09      152.29     17.70 o 
  -3  15  11      274.60      289.98     16.38 o 
  -2  15  11      334.77      308.28     18.58 o 
  -1  15  11      372.94      393.72     17.57 o 
   0  15  11      359.30      392.12     17.13 o 
   1  15  11      301.72      304.65     19.02 o 
   2  15  11       91.17      106.04     17.27 o 
  -3  16  11        8.30       18.72     15.42 o 
  -2  16  11       36.92       57.90     16.37 o 
  -1  16  11        0.32       -0.49     13.02 o 
   0  16  11        2.32        6.27     13.27 o 
   1  16  11       45.03       57.60     15.63 o 
   2  16  11      128.45      133.88     18.57 o 
  -2  17  11       16.50       19.07     16.67 o 
  -1  17  11        7.32       16.66     14.36 o 
   0  17  11        5.06      -10.38     18.09 o 
   1  17  11        3.29       -1.72     16.15 o 
  -1  18  11        1.69      -11.47     16.12 o 
   0  18  11       33.68       27.77     17.57 o 
  -6   0  12        2.77        1.31     18.08 o 
  -5   0  12       72.18       66.40     18.08 o 
  -4   0  12        2.24        4.10      9.83 o 
  -3   0  12      112.59       92.56      9.42 o 
  -2   0  12      989.06      937.28     17.58 o 
  -1   0  12     2320.71     2263.22     37.89 o 
   0   0  12     6669.24     6773.02     74.78 o 
   1   0  12     1740.56     1654.58     27.24 o 
   2   0  12       84.75       77.04      8.85 o 
   3   0  12        4.63       18.59     10.06 o 
   4   0  12        3.93       15.78     13.02 o 
   5   0  12       88.20       62.15     22.19 o 
  -6   1  12      201.53      206.28     15.79 o 
  -5   1  12      491.58      455.05     19.95 o 
  -4   1  12     1057.35     1019.31     16.70 o 
  -3   1  12     1846.25     1861.23     19.25 o 
  -2   1  12     1930.91     1966.46     19.77 o 
  -1   1  12     2201.34     2397.94     27.57 o 
   0   1  12       25.25       36.09      5.13 o 
   1   1  12        8.40       14.44      4.36 o 
   2   1  12      515.51      493.29      9.40 o 
   3   1  12       63.41       76.17      9.39 o 
   4   1  12       67.65       76.73      9.66 o 
   5   1  12       10.80       18.93     12.19 o 
  -6   2  12       53.65       73.63     17.66 o 
  -5   2  12       18.13       13.35     12.19 o 
  -4   2  12        9.95       20.87      7.34 o 
  -3   2  12      443.94      448.72     10.06 o 
  -2   2  12      825.89      873.80     12.65 o 
  -1   2  12     1988.27     2106.72     25.39 o 
   0   2  12      336.89      388.02     15.81 o 
   1   2  12        8.54       14.07      4.04 o 
   2   2  12     2150.37     2140.56     21.39 o 
   3   2  12      142.40      137.26     10.61 o 
   4   2  12        0.62        5.85      8.92 o 
   5   2  12        6.34       -1.75     12.17 o 
  -6   3  12       18.38       27.58     11.88 o 
  -5   3  12       28.82       46.16     11.26 o 
  -4   3  12      474.93      454.64     19.88 o 
  -3   3  12      126.63      129.04      9.60 o 
  -2   3  12        0.39       -1.10      5.70 o 
  -1   3  12       20.55       19.71      6.36 o 
   0   3  12       58.17       61.42      6.34 o 
   1   3  12        3.46        4.15      4.03 o 
   2   3  12       71.94       75.31      6.46 o 
   3   3  12        0.04       -3.84      9.01 o 
   4   3  12        6.81       15.99      8.93 o 
   5   3  12        2.16       12.64     12.05 o 
  -6   4  12       14.17        2.56     12.08 o 
  -5   4  12      210.86      212.48     13.79 o 
  -4   4  12      601.61      615.72     14.94 o 
  -3   4  12     2213.19     2223.59     22.30 o 
  -2   4  12      216.27      206.89      8.10 o 
  -1   4  12      578.73      538.45     13.04 o 
   0   4  12     1078.47     1148.46     18.11 o 
   1   4  12      502.78      513.11     11.83 o 
   2   4  12       35.62       37.31      6.28 o 
   3   4  12        6.31       -5.50      9.54 o 
   4   4  12        1.47        0.05     10.90 o 
   5   4  12        5.92       13.71     12.48 o 
  -6   5  12      110.23      135.40     14.37 o 
  -5   5  12       87.27      102.87     12.66 o 
  -4   5  12      232.60      254.33     11.41 o 
  -3   5  12       19.70       21.44      6.41 o 
  -2   5  12      515.62      519.40     13.84 o 
  -1   5  12      603.07      601.54     13.19 o 
   0   5  12        6.71        7.66      6.95 o 
   1   5  12      312.24      295.29      9.48 o 
   2   5  12     1010.79     1046.07     28.60 o 
   3   5  12      527.19      574.81     20.11 o 
   4   5  12      103.89      101.93     14.84 o 
   5   5  12       87.28      119.20     22.52 o 
  -6   6  12        5.22       -1.92     12.99 o 
  -5   6  12        2.29       -3.62     11.60 o 
  -4   6  12        1.44        7.28      9.10 o 
  -3   6  12      212.19      192.66      8.34 o 
  -2   6  12     3044.64     2945.47     27.44 o 
  -1   6  12     1904.78     1885.30     29.49 o 
   0   6  12     4557.71     4446.04     61.26 o 
   1   6  12     4389.44     4338.89     41.33 o 
   2   6  12     1468.36     1526.98     20.10 o 
   3   6  12      756.20      765.16     19.82 o 
   4   6  12       27.31        7.88     26.63 o 
   5   6  12       15.96       13.93     18.41 o 
  -6   7  12       18.95       40.46     27.13 o 
  -5   7  12      372.69      366.59     16.89 o 
  -4   7  12      447.19      446.29     14.96 o 
  -3   7  12       11.33       11.46      6.80 o 
  -2   7  12      377.04      392.61     13.65 o 
  -1   7  12       25.00       21.32      6.16 o 
   0   7  12       89.45       89.00      8.92 o 
   1   7  12     1038.28     1066.79     17.21 o 
   2   7  12      833.59      794.73     17.17 o 
   3   7  12       40.04       21.01     11.06 o 
   4   7  12        2.94       -5.55     13.97 o 
   5   7  12       27.35       50.95     15.20 o 
  -6   8  12        6.43        3.04     13.87 o 
  -5   8  12        1.94       -8.65     12.63 o 
  -4   8  12        0.13        3.15      9.67 o 
  -3   8  12       32.00       37.66      8.22 o 
  -2   8  12     1430.06     1451.46     21.28 o 
  -1   8  12      220.52      238.62      8.81 o 
   0   8  12       62.57       47.19      9.02 o 
   1   8  12       78.43       60.04      9.19 o 
   2   8  12       67.00       51.34      9.30 o 
   3   8  12      276.06      229.91     17.27 o 
   4   8  12      364.16      325.05     19.50 o 
  -5   9  12       26.60       25.55     13.33 o 
  -4   9  12       61.58       49.04     10.91 o 
  -3   9  12        0.23       -2.21      8.19 o 
  -2   9  12      724.08      724.47     18.11 o 
  -1   9  12      132.70      108.15      8.00 o 
   0   9  12        7.89        9.00      8.88 o 
   1   9  12      367.09      342.01     13.32 o 
   2   9  12       18.36       19.91      9.53 o 
   3   9  12       24.75      -13.49     24.33 o 
   4   9  12       59.63       60.21     15.78 o 
  -5  10  12        4.73        6.49     16.10 o 
  -4  10  12      128.85      119.65     12.29 o 
  -3  10  12      121.12      126.82     11.43 o 
  -2  10  12      648.54      648.83     19.09 o 
  -1  10  12      689.95      738.99     14.95 o 
   0  10  12      605.51      610.56     16.51 o 
   1  10  12      560.51      576.38     29.07 o 
   2  10  12       62.70       58.28     12.71 o 
   3  10  12        6.70        7.86     41.42 o 
   4  10  12        0.34        5.40     15.71 o 
  -5  11  12      220.36      241.13     26.15 o 
  -4  11  12      152.61      135.48     14.58 o 
  -3  11  12      437.00      452.42     22.87 o 
  -2  11  12      886.61      860.98     18.71 o 
  -1  11  12      412.17      397.73     14.65 o 
   0  11  12      156.71      150.09     11.98 o 
   1  11  12      309.39      289.74     19.37 o 
   2  11  12       85.65       78.84     13.83 o 
   3  11  12      134.30       88.50     17.22 o 
   4  11  12       31.14       17.26     19.89 o 
  -5  12  12        1.57       -8.03     17.87 o 
  -4  12  12        1.44       -0.62     23.86 o 
  -3  12  12      205.69      179.83     13.16 o 
  -2  12  12      373.64      356.55     15.11 o 
  -1  12  12      422.93      431.19     29.66 o 
   0  12  12      287.49      312.50     14.09 o 
   1  12  12      455.20      427.86     28.18 o 
   2  12  12      366.14      373.18     18.44 o 
   3  12  12        3.96       10.97     16.59 o 
  -4  13  12      233.54      256.52     18.00 o 
  -3  13  12      198.86      222.83     15.94 o 
  -2  13  12       73.67       92.95     10.68 o 
  -1  13  12      145.77      120.12     12.34 o 
   0  13  12       66.00       56.67     11.94 o 
   1  13  12        0.75       -5.66     11.43 o 
   2  13  12       29.95       32.24     14.45 o 
   3  13  12        2.02       15.13     18.06 o 
  -4  14  12        6.02        0.94     14.61 o 
  -3  14  12       25.22       13.46     12.24 o 
  -2  14  12        8.24       14.48     12.56 o 
  -1  14  12        0.71       11.51     18.36 o 
   0  14  12       65.68      100.97     13.38 o 
   1  14  12       23.02       -5.12     13.76 o 
   2  14  12        3.46        4.85     14.86 o 
   3  14  12       10.95       44.31     18.30 o 
  -3  15  12       10.05       13.28     12.75 o 
  -2  15  12        1.57       33.68     14.55 o 
  -1  15  12       31.43       21.87     12.60 o 
   0  15  12        1.66       -3.07     12.70 o 
   1  15  12        3.34        0.52     15.37 o 
   2  15  12        0.43       10.16     20.37 o 
  -3  16  12       25.02       26.71     16.87 o 
  -2  16  12      168.94      133.76     17.78 o 
  -1  16  12      252.80      288.38     16.91 o 
   0  16  12      285.30      281.16     18.65 o 
   1  16  12       83.33      103.52     21.08 o 
   2  16  12       47.82       77.17     20.87 o 
  -2  17  12      138.94      145.77     18.85 o 
  -1  17  12        1.02       -8.41     14.07 o 
   0  17  12       11.14        5.19     17.24 o 
   1  17  12        1.39        3.59     17.63 o 
  -6   1  13       36.66       34.44     16.93 o 
  -5   1  13       53.76       77.79     13.60 o 
  -4   1  13       81.63       75.93      8.51 o 
  -3   1  13       82.24      101.22      6.66 o 
  -2   1  13     1866.82     1917.41     21.64 o 
  -1   1  13     1702.06     1750.49     22.84 o 
   0   1  13      419.98      434.61     11.96 o 
   1   1  13      137.93      149.76      5.87 o 
   2   1  13      289.54      275.22      7.41 o 
   3   1  13      913.38      884.63     24.32 o 
   4   1  13        8.96       13.19     10.88 o 
   5   1  13        4.25       20.33     12.61 o 
  -6   2  13       40.62       47.73     12.77 o 
  -5   2  13      221.49      255.83     16.48 o 
  -4   2  13      653.89      669.29     15.35 o 
  -3   2  13      693.30      689.08     12.03 o 
  -2   2  13     1130.53     1097.22     15.87 o 
  -1   2  13     1732.19     1683.27     24.63 o 
   0   2  13       99.90       75.01      8.05 o 
   1   2  13      199.93      186.27     11.61 o 
   2   2  13        2.71       -1.13      6.05 o 
   3   2  13       26.24        5.78     12.03 o 
   4   2  13       85.60      107.92     14.74 o 
   5   2  13       48.70       80.39     13.47 o 
  -6   3  13       28.72       16.10     12.74 o 
  -5   3  13      166.22      165.51     15.43 o 
  -4   3  13      223.51      216.10     10.44 o 
  -3   3  13        4.60        0.40      6.29 o 
  -2   3  13      209.87      196.95      8.31 o 
  -1   3  13     1544.25     1711.87     25.29 o 
   0   3  13     1913.07     1887.55     31.55 o 
   1   3  13     3931.54     3892.68     32.73 o 
   2   3  13      653.10      651.00     12.55 o 
   3   3  13      201.91      202.44     15.29 o 
   4   3  13      230.83      274.28     17.44 o 
   5   3  13        0.15       18.87     15.93 o 
  -6   4  13        9.10        1.87     12.99 o 
  -5   4  13      142.47      153.89     19.15 o 
  -4   4  13     1528.59     1592.51     24.94 o 
  -3   4  13     1830.82     1819.23     21.92 o 
  -2   4  13      759.27      761.44     21.68 o 
  -1   4  13      958.39      945.24     20.02 o 
   0   4  13      634.31      573.36     14.01 o 
   1   4  13        3.12        2.88      6.31 o 
   2   4  13      247.02      227.78      9.12 o 
   3   4  13      230.11      207.02     17.75 o 
   4   4  13        4.70        9.41     14.96 o 
   5   4  13      127.77       91.55     16.03 o 
  -6   5  13       16.27       24.04     13.40 o 
  -5   5  13       50.22       38.14     12.17 o 
  -4   5  13       31.85       10.38      9.12 o 
  -3   5  13      441.80      422.81     11.37 o 
  -2   5  13      296.03      289.35     14.52 o 
  -1   5  13       39.82       41.08      6.20 o 
   0   5  13      248.21      246.98     10.44 o 
   1   5  13       91.37      101.50      7.82 o 
   2   5  13       13.20        9.78      7.42 o 
   3   5  13        1.11      -11.26     18.41 o 
   4   5  13        1.10       -5.19     13.57 o 
   5   5  13       12.41       41.52     15.16 o 
  -6   6  13        2.09       -8.20     17.74 o 
  -5   6  13        2.52       -1.80     12.26 o 
  -4   6  13      139.66      145.93     11.26 o 
  -3   6  13       21.99       28.08      6.87 o 
  -2   6  13      705.42      690.27     20.14 o 
  -1   6  13       13.33        2.83      5.93 o 
   0   6  13      322.48      313.86     15.09 o 
   1   6  13      182.99      173.38     10.91 o 
   2   6  13       16.38       24.93      8.63 o 
   3   6  13       92.79       65.82     14.22 o 
   4   6  13      250.17      251.88     18.08 o 
   5   6  13        7.42       17.97     19.72 o 
  -6   7  13       11.85       15.87     14.00 o 
  -5   7  13       45.28       35.66     13.32 o 
  -4   7  13       39.76       49.14     10.43 o 
  -3   7  13       43.11       44.33      8.67 o 
  -2   7  13       60.52       57.10      7.73 o 
  -1   7  13      987.63      941.70     20.11 o 
   0   7  13      127.35      122.56      9.65 o 
   1   7  13        9.78       18.07      8.78 o 
   2   7  13      419.57      468.48     15.24 o 
   3   7  13      473.29      524.55     32.87 o 
   4   7  13       17.36       -6.01     15.16 o 
  -6   8  13        4.40        4.78     14.11 o 
  -5   8  13      284.48      296.75     25.39 o 
  -4   8  13      621.66      650.26     17.93 o 
  -3   8  13     1297.37     1239.78     32.34 o 
  -2   8  13     1133.05     1164.79     21.74 o 
  -1   8  13     1235.49     1246.29     19.73 o 
   0   8  13      397.43      394.91     13.64 o 
   1   8  13      263.61      269.64     12.10 o 
   2   8  13      110.48      106.55     10.34 o 
   3   8  13        6.04       19.12     14.22 o 
   4   8  13      119.91      119.09     16.82 o 
  -5   9  13       22.56       25.96     13.96 o 
  -4   9  13      142.61      150.26     12.30 o 
  -3   9  13        7.80       14.41      8.83 o 
  -2   9  13      763.02      755.87     20.93 o 
  -1   9  13      742.48      696.39     14.43 o 
   0   9  13      945.67      931.98     19.55 o 
   1   9  13      419.57      402.64     19.17 o 
   2   9  13      191.41      192.96     31.84 o 
   3   9  13      238.48      229.17     18.62 o 
   4   9  13       10.80       75.20     18.90 o 
  -5  10  13        3.74       -4.73     13.78 o 
  -4  10  13      536.37      534.95     25.57 o 
  -3  10  13      817.85      814.91     17.38 o 
  -2  10  13      353.96      410.38     15.57 o 
  -1  10  13      111.95      146.64      8.91 o 
   0  10  13      355.76      315.25     13.74 o 
   1  10  13      167.04      163.36     11.89 o 
   2  10  13        9.05       -0.24     12.03 o 
   3  10  13        3.67       16.24     16.03 o 
   4  10  13        3.78        7.62     16.11 o 
  -5  11  13        5.84       30.23     14.70 o 
  -4  11  13      103.99       97.53     14.90 o 
  -3  11  13       71.54       68.51     11.22 o 
  -2  11  13      252.92      218.93     11.16 o 
  -1  11  13       22.52       13.58     12.05 o 
   0  11  13       29.17       42.31     11.03 o 
   1  11  13      206.78      199.46     12.92 o 
   2  11  13       16.63       10.21     13.13 o 
   3  11  13        8.96       -4.33     16.65 o 
   4  11  13       19.79       19.21     17.36 o 
  -5  12  13       53.25       83.42     24.12 o 
  -4  12  13       99.50      114.51     15.52 o 
  -3  12  13      108.53       83.30     12.05 o 
  -2  12  13        9.26        4.45      9.28 o 
  -1  12  13        2.26       15.14     11.12 o 
   0  12  13        1.52       14.87     10.73 o 
   1  12  13       66.15       49.78     12.19 o 
   2  12  13       26.43       40.61     13.73 o 
   3  12  13        2.85       18.20     20.55 o 
  -4  13  13       48.41       61.98     15.18 o 
  -3  13  13      126.93      140.54     13.67 o 
  -2  13  13      118.76      126.98     11.12 o 
  -1  13  13      168.87      154.35     13.28 o 
   0  13  13      617.60      608.75     19.39 o 
   1  13  13      274.21      343.76     18.81 o 
   2  13  13      413.95      451.19     20.74 o 
   3  13  13       13.91        8.73     43.89 o 
  -4  14  13       25.09       23.51     15.39 o 
  -3  14  13      184.73      197.58     14.99 o 
  -2  14  13      276.53      303.71     16.39 o 
  -1  14  13      315.22      330.09     16.32 o 
   0  14  13       38.43       52.13     12.95 o 
   1  14  13        0.18      -14.75     14.75 o 
   2  14  13       27.15       15.83     15.35 o 
  -3  15  13        9.51       25.67     15.49 o 
  -2  15  13      196.46      158.07     16.89 o 
  -1  15  13      106.61      116.02     14.36 o 
   0  15  13      264.18      277.78     16.41 o 
   1  15  13      131.55      135.61     17.82 o 
   2  15  13       91.38       86.63     17.50 o 
  -3  16  13       11.29       31.64     21.22 o 
  -2  16  13       23.89       26.14     16.57 o 
  -1  16  13      112.43      141.38     19.79 o 
   0  16  13        1.56       25.40     16.44 o 
   1  16  13        6.76       35.58     17.11 o 
  -1  17  13        0.92       -6.15     18.23 o 
   0  17  13        1.35       22.66     17.67 o 
  -6   0  14       52.61       37.80     21.37 o 
  -5   0  14      411.38      409.60     27.28 o 
  -4   0  14      272.11      307.91     15.86 o 
  -3   0  14      266.39      269.95     18.12 o 
  -2   0  14        1.12       13.64     10.46 o 
  -1   0  14      132.55      126.80     12.19 o 
   0   0  14      168.47      193.45     22.85 o 
   1   0  14     1721.54     1695.32     35.63 o 
   2   0  14      365.53      390.19     29.84 o 
   3   0  14      821.35      822.49     35.83 o 
   4   0  14       75.64       71.66     21.04 o 
   5   0  14      120.95      174.23     25.64 o 
  -6   1  14        3.50        9.90     18.24 o 
  -5   1  14        1.90        3.26     12.82 o 
  -4   1  14      222.34      217.40     10.57 o 
  -3   1  14     1300.98     1306.62     22.92 o 
  -2   1  14     3017.32     3022.73     34.27 o 
  -1   1  14     1823.17     1805.39     23.75 o 
   0   1  14     2062.99     2019.68     25.88 o 
   1   1  14      441.02      429.35     10.16 o 
   2   1  14      253.13      250.84      8.83 o 
   3   1  14        0.82        5.76     16.44 o 
   4   1  14        8.86       17.67     13.83 o 
   5   1  14        0.82       -6.21     15.53 o 
  -6   2  14       23.48       20.06     13.10 o 
  -5   2  14      156.34      160.81     16.02 o 
  -4   2  14      285.20      324.43     11.76 o 
  -3   2  14      497.90      476.63     12.60 o 
  -2   2  14       86.42       68.79      9.54 o 
  -1   2  14      320.92      319.44     11.17 o 
   0   2  14      281.39      275.04     10.51 o 
   1   2  14       12.32       21.68      5.17 o 
   2   2  14       21.92       18.11      6.47 o 
   3   2  14      202.74      180.28     15.06 o 
   4   2  14        4.87        7.34     13.95 o 
   5   2  14       82.96       97.35     25.31 o 
  -6   3  14       23.56       16.71     13.22 o 
  -5   3  14       10.27      -12.49     17.09 o 
  -4   3  14      132.57       99.76     11.58 o 
  -3   3  14        0.90       -6.73      6.73 o 
  -2   3  14        0.63       -7.51      7.51 o 
  -1   3  14        4.47        7.49      7.51 o 
   0   3  14       36.27       38.26      7.72 o 
   1   3  14       30.17       32.05      4.50 o 
   2   3  14       30.45       21.91      7.28 o 
   3   3  14      134.81      126.81     15.06 o 
   4   3  14        6.91       18.01     14.36 o 
   5   3  14       35.68       44.72     19.56 o 
  -6   4  14        5.26       10.56     13.54 o 
  -5   4  14        1.51        1.64     12.08 o 
  -4   4  14       26.77       23.65     10.18 o 
  -3   4  14      292.34      248.38      9.66 o 
  -2   4  14       45.74       51.99      8.54 o 
  -1   4  14     1392.14     1444.25     21.68 o 
   0   4  14      955.58      961.43     22.65 o 
   1   4  14     1209.67     1202.69     19.88 o 
   2   4  14      278.69      282.07     11.55 o 
   3   4  14       14.17       40.40     23.67 o 
   4   4  14        2.76       17.20     15.00 o 
   5   4  14        0.88       -9.71     15.72 o 
  -6   5  14       10.76       10.20     13.82 o 
  -5   5  14       93.68      101.84     13.55 o 
  -4   5  14      371.83      335.27     14.80 o 
  -3   5  14      883.95      854.94     17.17 o 
  -2   5  14     2399.18     2363.89     29.75 o 
  -1   5  14     1717.16     1732.31     24.56 o 
   0   5  14     1103.86     1083.81     19.31 o 
   1   5  14      243.26      226.19     10.88 o 
   2   5  14       60.28       72.30     14.52 o 
   3   5  14        3.78        8.82     13.95 o 
   4   5  14        0.70      -14.07     14.37 o 
  -6   6  14       62.03       90.51     14.97 o 
  -5   6  14      125.71      121.84     14.56 o 
  -4   6  14      175.24      193.17     11.81 o 
  -3   6  14      137.57      147.95      9.52 o 
  -2   6  14        2.44        3.56      7.08 o 
  -1   6  14      172.77      169.97      8.00 o 
   0   6  14       85.00       75.16      9.38 o 
   1   6  14      545.53      515.77     19.88 o 
   2   6  14      465.21      441.84     14.66 o 
   3   6  14       72.05       82.65     15.62 o 
   4   6  14      145.66      155.91     17.45 o 
  -6   7  14        8.32      -11.84     14.04 o 
  -5   7  14        1.09       -5.10     12.57 o 
  -4   7  14       18.06       24.67     10.60 o 
  -3   7  14      961.64      971.38     17.14 o 
  -2   7  14       14.52        5.73      7.50 o 
  -1   7  14     3490.67     3522.14     34.98 o 
   0   7  14      742.96      734.96     17.15 o 
   1   7  14       14.00       13.26      9.09 o 
   2   7  14       44.10       63.91     12.81 o 
   3   7  14       22.52        3.18     14.65 o 
   4   7  14       21.46        9.28     15.32 o 
  -5   8  14       61.68       65.76     14.52 o 
  -4   8  14       36.84       35.51     11.29 o 
  -3   8  14        4.62        3.99      8.74 o 
  -2   8  14      155.60      159.18      9.50 o 
  -1   8  14        1.27        1.39      6.68 o 
   0   8  14       61.25       53.02      9.98 o 
   1   8  14      137.37      133.08     10.98 o 
   2   8  14      338.94      295.38     35.61 o 
   3   8  14      158.40      156.39     17.32 o 
   4   8  14       99.32       86.85     16.90 o 
  -5   9  14       47.08       68.40     21.39 o 
  -4   9  14       26.50       23.89     11.06 o 
  -3   9  14      160.79      159.94     10.60 o 
  -2   9  14      299.53      264.61     10.93 o 
  -1   9  14      168.45      162.34      9.72 o 
   0   9  14       59.27       67.69     10.55 o 
   1   9  14       65.83       67.72     10.84 o 
   2   9  14       79.97       59.09     13.31 o 
   3   9  14       22.12       -1.06     15.24 o 
   4   9  14        8.32       -6.36     15.95 o 
  -5  10  14        3.19        6.71     14.20 o 
  -4  10  14       96.95      107.43     14.68 o 
  -3  10  14      176.59      161.44     13.86 o 
  -2  10  14       22.75       20.14      8.51 o 
  -1  10  14        3.25       -2.21     10.35 o 
   0  10  14      334.02      301.37     24.94 o 
   1  10  14      140.38      149.78     12.37 o 
   2  10  14      499.40      542.19     20.90 o 
   3  10  14      106.51      120.37     35.17 o 
   4  10  14        2.08       -6.99     17.69 o 
  -5  11  14       64.80       86.07     16.57 o 
  -4  11  14      144.57      161.86     15.97 o 
  -3  11  14       61.50       76.08     12.05 o 
  -2  11  14      494.73      493.40     24.62 o 
  -1  11  14      821.29      792.73     33.12 o 
   0  11  14      426.41      391.62     15.34 o 
   1  11  14      189.08      217.96     20.97 o 
   2  11  14        0.72       -8.36     13.54 o 
   3  11  14       19.18       28.46     31.39 o 
  -4  12  14      243.00      284.14     18.23 o 
  -3  12  14      100.01      109.21     16.75 o 
  -2  12  14        5.62       18.65     12.07 o 
  -1  12  14       89.42      112.42     12.77 o 
   0  12  14      176.17      180.68     16.13 o 
   1  12  14      120.38      130.82     18.20 o 
   2  12  14       89.26       90.37     15.50 o 
   3  12  14       26.87       36.36     19.72 o 
  -4  13  14       61.26       86.73     21.06 o 
  -3  13  14      245.42      292.68     15.35 o 
  -2  13  14      325.40      330.82     16.19 o 
  -1  13  14      462.69      482.69     18.23 o 
   0  13  14      258.61      255.59     15.26 o 
   1  13  14      109.64      141.69     21.31 o 
   2  13  14        0.75       13.37     15.20 o 
   3  13  14       10.21        7.89     17.92 o 
  -4  14  14        3.85        5.62     15.83 o 
  -3  14  14       15.05        6.58     14.77 o 
  -2  14  14       94.66       49.09     16.25 o 
  -1  14  14      109.97      102.56     13.60 o 
   0  14  14       48.74       60.30     13.56 o 
   1  14  14        4.15       -5.35     15.21 o 
   2  14  14        0.04       16.85     15.63 o 
  -3  15  14       66.58       77.69     17.17 o 
  -2  15  14       42.91       40.83     17.37 o 
  -1  15  14       38.52       45.43     14.23 o 
   0  15  14        3.42        2.47     12.92 o 
   1  15  14        9.63        4.18     15.41 o 
   2  15  14       28.95       21.35     20.22 o 
  -2  16  14       20.44       27.43     16.53 o 
  -1  16  14        1.57      -11.57     14.18 o 
   0  16  14       88.82      143.99     27.58 o 
   1  16  14       60.12       61.12     18.76 o 
  -6   1  15       30.29       37.57     15.21 o 
  -5   1  15      307.72      349.28     18.94 o 
  -4   1  15      631.78      647.28     22.73 o 
  -3   1  15      732.31      725.70     16.14 o 
  -2   1  15     1144.60     1096.26     18.73 o 
  -1   1  15      135.63      146.43     12.57 o 
   0   1  15       48.57       47.40      8.12 o 
   1   1  15      171.39      176.32      8.07 o 
   2   1  15      110.45       93.67      9.53 o 
   3   1  15       24.73       11.48     19.89 o 
   4   1  15       13.25       26.41     14.96 o 
  -6   2  15        4.00        9.41     15.55 o 
  -5   2  15      101.50       84.17     15.22 o 
  -4   2  15       70.94       88.75      9.54 o 
  -3   2  15      568.81      528.19     14.55 o 
  -2   2  15      777.28      785.72     16.34 o 
  -1   2  15     1411.79     1397.45     21.12 o 
   0   2  15     1824.76     1844.43     25.17 o 
   1   2  15      391.96      399.93     10.77 o 
   2   2  15      279.50      295.81     15.22 o 
   3   2  15       32.93       24.84     13.35 o 
   4   2  15        1.56        1.70     14.69 o 
  -6   3  15       71.73       62.13     14.58 o 
  -5   3  15      261.02      211.92     17.18 o 
  -4   3  15      412.74      443.13     17.32 o 
  -3   3  15      531.51      523.04     19.55 o 
  -2   3  15      140.12      139.23     12.19 o 
  -1   3  15      223.89      197.16     10.27 o 
   0   3  15      258.55      218.19     12.17 o 
   1   3  15        2.45        4.42      4.81 o 
   2   3  15      239.72      226.36     11.38 o 
   3   3  15      166.96      205.84     29.59 o 
   4   3  15      213.44      228.88     18.16 o 
  -6   4  15       59.81       71.98     14.83 o 
  -5   4  15        0.58      -11.88     11.88 o 
  -4   4  15       91.99       92.11     14.01 o 
  -3   4  15       61.06       53.77      9.34 o 
  -2   4  15      371.84      381.19     12.93 o 
  -1   4  15      440.77      451.04     14.23 o 
   0   4  15     3216.49     3200.62     37.17 o 
   1   4  15     1362.27     1300.30     21.28 o 
   2   4  15      324.77      346.98     18.98 o 
   3   4  15       38.32       40.88     14.45 o 
   4   4  15        4.86        2.49     22.03 o 
  -6   5  15       22.43       25.62     15.66 o 
  -5   5  15        3.68       -7.12     13.90 o 
  -4   5  15       17.17       -9.63      9.63 o 
  -3   5  15       67.49       89.42     10.68 o 
  -2   5  15     1735.56     1722.57     24.93 o 
  -1   5  15      760.96      787.47     17.43 o 
   0   5  15     1055.45     1070.29     20.04 o 
   1   5  15       65.25       52.75      9.27 o 
   2   5  15       27.18       17.79      9.21 o 
   3   5  15       48.80       31.24     14.83 o 
   4   5  15       49.94       37.21     29.75 o 
  -6   6  15        7.72       13.37     14.60 o 
  -5   6  15        9.31       12.94     13.09 o 
  -4   6  15       25.77       22.98     11.06 o 
  -3   6  15       55.47       41.28      8.54 o 
  -2   6  15       51.65       40.68      7.82 o 
  -1   6  15        2.80       -6.58      6.58 o 
   0   6  15      449.25      449.55     14.96 o 
   1   6  15        5.50       13.29      8.93 o 
   2   6  15        2.19       -8.04      9.46 o 
   3   6  15        4.33       28.17     14.85 o 
   4   6  15       21.90       28.78     23.50 o 
  -5   7  15      162.88      173.26     16.07 o 
  -4   7  15      199.19      197.71     12.69 o 
  -3   7  15      127.36      137.33     10.05 o 
  -2   7  15       51.51       43.35      8.35 o 
  -1   7  15       16.08       19.77      6.86 o 
   0   7  15       54.05       63.03     10.06 o 
   1   7  15      245.22      247.84     17.13 o 
   2   7  15      370.30      371.61     17.05 o 
   3   7  15      233.92      210.04     18.32 o 
   4   7  15       10.11        9.45     16.11 o 
  -5   8  15       38.64       47.25     23.61 o 
  -4   8  15      103.29      105.45     12.48 o 
  -3   8  15      902.13      884.82     18.10 o 
  -2   8  15      191.00      203.12     10.21 o 
  -1   8  15     1122.88     1143.33     21.30 o 
   0   8  15      665.49      641.23     17.75 o 
   1   8  15     1304.00     1331.40     23.44 o 
   2   8  15      571.11      617.11     38.53 o 
   3   8  15       54.09       68.97     16.05 o 
   4   8  15       67.27       72.36     18.00 o 
  -5   9  15       76.59       96.41     15.57 o 
  -4   9  15      259.71      273.43     20.13 o 
  -3   9  15      673.25      696.96     19.84 o 
  -2   9  15      731.15      722.42     17.97 o 
  -1   9  15       30.18       27.58      7.54 o 
   0   9  15        6.48       14.60     10.39 o 
   1   9  15        6.86       -1.92     10.12 o 
   2   9  15       38.94       48.23     13.63 o 
   3   9  15       26.85       43.04     21.37 o 
   4   9  15      196.31      211.04     20.46 o 
  -5  10  15        8.29       -4.92     14.28 o 
  -4  10  15       44.00        9.56     13.82 o 
  -3  10  15      185.43      148.43     14.33 o 
  -2  10  15      252.79      279.09     14.20 o 
  -1  10  15      289.70      315.32     14.70 o 
   0  10  15      638.46      712.86     27.95 o 
   1  10  15      481.34      503.76     17.02 o 
   2  10  15       55.48       79.33     14.59 o 
   3  10  15       41.59       42.59     16.66 o 
  -5  11  15       80.64       75.70     16.73 o 
  -4  11  15       70.89       58.07     14.86 o 
  -3  11  15      311.12      288.70     14.63 o 
  -2  11  15      186.49      205.74     11.47 o 
  -1  11  15       89.36       87.07     12.11 o 
   0  11  15        8.29       13.38     11.55 o 
   1  11  15       96.56      108.90     12.69 o 
   2  11  15       48.27       43.89     14.53 o 
   3  11  15        0.90       -1.07     17.65 o 
  -4  12  15      107.59       88.73     20.22 o 
  -3  12  15       80.70       69.30     12.53 o 
  -2  12  15      168.72      146.04     13.74 o 
  -1  12  15      116.62      106.60     12.96 o 
   0  12  15      143.24      173.75     14.04 o 
   1  12  15       52.33       40.61     14.21 o 
   2  12  15      107.66      101.21     16.35 o 
   3  12  15        1.14        3.92     18.19 o 
  -4  13  15       57.03       51.00     15.55 o 
  -3  13  15       22.39       45.04     15.18 o 
  -2  13  15       61.71       69.15     16.12 o 
  -1  13  15        2.70       12.76     12.37 o 
   0  13  15        0.28        7.77     12.62 o 
   1  13  15       36.39       38.79     16.27 o 
   2  13  15        4.10       30.95     18.49 o 
  -3  14  15       25.37       39.41     15.88 o 
  -2  14  15      140.78      127.51     17.52 o 
  -1  14  15      169.51      197.51     24.51 o 
   0  14  15      130.67      139.68     14.78 o 
   1  14  15      142.04      118.79     17.78 o 
   2  14  15       58.90       66.39     20.55 o 
  -3  15  15       74.87       97.32     17.97 o 
  -2  15  15      159.66      171.75     18.43 o 
  -1  15  15        4.37        8.59     14.15 o 
   0  15  15        0.30       -3.20     16.56 o 
   1  15  15       62.64       26.04     16.92 o 
  -2  16  15       30.19       26.38     17.07 o 
  -1  16  15       49.97       86.23     16.14 o 
   0  16  15      164.92      228.56     22.57 o 
  -6   0  16        1.04        5.26     22.03 o 
  -5   0  16       17.72       52.93     20.71 o 
  -4   0  16      759.96      713.56     29.26 o 
  -3   0  16      571.62      579.50     21.89 o 
  -2   0  16     1245.36     1212.01     29.03 o 
  -1   0  16      332.94      299.64     16.39 o 
   0   0  16      679.62      649.15     21.73 o 
   1   0  16       68.29       60.27     12.99 o 
   2   0  16       14.63       -1.15     12.31 o 
   3   0  16      219.18      193.62     24.33 o 
   4   0  16      132.92      113.74     24.66 o 
  -6   1  16      118.14      140.62     17.78 o 
  -5   1  16      169.69      166.80     17.20 o 
  -4   1  16      107.88      122.55     10.45 o 
  -3   1  16      404.27      394.53     13.59 o 
  -2   1  16      486.32      515.32     15.29 o 
  -1   1  16      693.48      749.59     19.79 o 
   0   1  16      736.77      712.49     16.22 o 
   1   1  16     1270.40     1290.16     25.20 o 
   2   1  16      807.85      808.70     18.03 o 
   3   1  16      331.66      328.09     19.26 o 
   4   1  16       60.18       60.37     16.72 o 
  -6   2  16      137.26      129.73     17.89 o 
  -5   2  16      341.92      294.39     19.29 o 
  -4   2  16      329.76      332.23     15.23 o 
  -3   2  16      607.48      593.74     16.05 o 
  -2   2  16      680.40      680.08     18.72 o 
  -1   2  16      922.54      946.82     29.09 o 
   0   2  16      147.40      123.54      9.94 o 
   1   2  16       12.62       23.46      8.55 o 
   2   2  16       53.61       44.96     11.67 o 
   3   2  16       14.34       38.38     14.28 o 
   4   2  16        9.46       12.78     15.82 o 
  -6   3  16       24.55       25.46     14.44 o 
  -5   3  16        4.49      -19.40     19.40 o 
  -4   3  16       64.39       48.85     11.68 o 
  -3   3  16       51.36       50.73      9.15 o 
  -2   3  16       11.41       15.35      8.56 o 
  -1   3  16      208.38      182.67     10.80 o 
   0   3  16      178.20      167.35     10.60 o 
   1   3  16        6.64        6.66     10.20 o 
   2   3  16       87.39       89.86     10.31 o 
   3   3  16       18.84        9.75     14.73 o 
   4   3  16       74.28       74.61     23.18 o 
  -6   4  16       10.82       21.23     14.34 o 
  -5   4  16       43.49       41.46     13.06 o 
  -4   4  16       74.63       53.55     12.27 o 
  -3   4  16      111.40      119.97     10.39 o 
  -2   4  16      188.62      181.73     10.91 o 
  -1   4  16      482.97      458.57     14.62 o 
   0   4  16     1055.41     1082.72     30.30 o 
   1   4  16       22.55       25.99      9.31 o 
   2   4  16        3.96       16.40      9.68 o 
   3   4  16       28.42       57.37     15.26 o 
   4   4  16       62.66       84.20     17.59 o 
  -6   5  16       16.20       40.43     14.79 o 
  -5   5  16       72.35       85.91     14.39 o 
  -4   5  16      105.80       96.94     11.30 o 
  -3   5  16        8.29       10.76      9.44 o 
  -2   5  16      369.25      337.90     12.90 o 
  -1   5  16      440.49      423.77     15.99 o 
   0   5  16      881.12      893.44     22.78 o 
   1   5  16       77.10       82.24     11.78 o 
   2   5  16      197.87      230.96     14.87 o 
   3   5  16      146.63      193.07     18.16 o 
   4   5  16        2.75       19.10     16.15 o 
  -5   6  16       57.77       54.46     13.80 o 
  -4   6  16      400.08      397.99     15.15 o 
  -3   6  16     1035.06     1081.73     18.85 o 
  -2   6  16     1888.21     1877.07     31.43 o 
  -1   6  16      913.89      888.81     28.13 o 
   0   6  16      380.10      385.78     26.38 o 
   1   6  16       87.95       77.92     10.57 o 
   2   6  16       36.51       26.20     12.43 o 
   3   6  16       33.65       25.78     16.15 o 
   4   6  16       10.26       -0.98     16.24 o 
  -5   7  16       76.15      100.14     15.08 o 
  -4   7  16       31.82       22.60     10.97 o 
  -3   7  16       16.37       -8.60      8.60 o 
  -2   7  16      510.75      511.95     14.06 o 
  -1   7  16        4.21       -4.62      6.78 o 
   0   7  16      265.92      274.65     13.23 o 
   1   7  16      412.03      398.56     14.78 o 
   2   7  16        6.44        5.42     12.60 o 
   3   7  16       29.85       39.95     16.62 o 
   4   7  16        2.89       13.43     21.70 o 
  -5   8  16       11.88       18.66     15.01 o 
  -4   8  16       18.52       11.98     11.53 o 
  -3   8  16        5.26        5.68      9.46 o 
  -2   8  16       27.12       42.04      8.82 o 
  -1   8  16        4.51        2.79      6.89 o 
   0   8  16       32.10       19.90     11.39 o 
   1   8  16        2.10       -2.60     10.55 o 
   2   8  16       46.60       29.22     12.98 o 
   3   8  16        0.61       13.99     16.50 o 
   4   8  16       31.57       63.12     24.00 o 
  -5   9  16        0.22       -4.73     14.84 o 
  -4   9  16       96.95       69.84     14.30 o 
  -3   9  16      159.23      126.26     10.91 o 
  -2   9  16       26.58       24.41      8.97 o 
  -1   9  16      214.56      185.73     12.88 o 
   0   9  16       37.26       38.01     10.80 o 
   1   9  16        2.15        5.44     11.22 o 
   2   9  16        8.96        7.40     13.06 o 
   3   9  16       19.66       -3.71     15.96 o 
  -5  10  16      285.13      270.69     18.90 o 
  -4  10  16      334.31      316.97     18.39 o 
  -3  10  16      454.58      427.81     17.94 o 
  -2  10  16      608.42      557.30     25.83 o 
  -1  10  16        2.58      -10.97     10.97 o 
   0  10  16       42.89       43.29     11.53 o 
   1  10  16       14.54       21.11     11.26 o 
   2  10  16      197.20      175.60     16.34 o 
   3  10  16        0.32       13.77     18.21 o 
  -4  11  16        0.74        3.87     14.29 o 
  -3  11  16        0.38       -4.08     11.26 o 
  -2  11  16      183.06      156.45     14.61 o 
  -1  11  16      508.21      477.55     28.33 o 
   0  11  16      390.43      440.67     17.27 o 
   1  11  16      151.31      159.38     15.88 o 
   2  11  16      235.19      276.03     27.09 o 
   3  11  16      176.15      216.24     21.94 o 
  -4  12  16       19.78       24.78     15.37 o 
  -3  12  16      329.58      347.23     19.54 o 
  -2  12  16      362.02      398.54     17.24 o 
  -1  12  16      373.83      403.11     17.30 o 
   0  12  16      137.35      142.83     14.06 o 
   1  12  16        0.35       10.26     17.11 o 
   2  12  16        9.12      -17.46     17.46 o 
  -4  13  16       53.51       44.44     19.62 o 
  -3  13  16        3.76      -15.80     15.80 o 
  -2  13  16       12.08       16.56     13.38 o 
  -1  13  16       50.71       61.51     24.54 o 
   0  13  16      192.91      212.01     15.92 o 
   1  13  16      138.07      156.71     17.60 o 
   2  13  16      124.49      104.84     20.45 o 
  -3  14  16        0.34      -11.77     16.18 o 
  -2  14  16       90.36      118.69     17.64 o 
  -1  14  16       43.76       39.94     13.47 o 
   0  14  16        0.95       -4.98     15.90 o 
   1  14  16        0.70      -15.49     16.34 o 
  -2  15  16      113.71      129.45     26.56 o 
  -1  15  16       80.49      106.06     15.88 o 
   0  15  16       86.13       71.35     17.12 o 
   1  15  16      118.56      139.53     18.44 o 
  -6   1  17       35.16       55.31     17.20 o 
  -5   1  17      159.42      144.05     17.89 o 
  -4   1  17      350.81      310.68     15.24 o 
  -3   1  17       19.11       25.41      9.40 o 
  -2   1  17      456.28      446.26     14.80 o 
  -1   1  17      317.67      327.77     12.63 o 
   0   1  17      495.19      487.15     18.12 o 
   1   1  17      132.90      128.99     10.85 o 
   2   1  17        6.71       17.11      9.59 o 
   3   1  17       23.21        8.02     14.87 o 
   4   1  17      130.97      113.89     23.01 o 
  -6   2  17       13.52       30.22     16.95 o 
  -5   2  17        7.14       -0.57     15.09 o 
  -4   2  17      130.17      122.68     12.96 o 
  -3   2  17      845.75      798.42     18.55 o 
  -2   2  17      187.60      174.34     17.94 o 
  -1   2  17      301.17      332.07     13.62 o 
   0   2  17      172.55      175.65     11.20 o 
   1   2  17      325.89      313.01     12.96 o 
   2   2  17       98.84      126.24     10.96 o 
   3   2  17      132.47      137.32     17.55 o 
   4   2  17        1.40       13.37     16.48 o 
  -6   3  17        3.89       -6.68     14.69 o 
  -5   3  17        2.70       -5.56     15.69 o 
  -4   3  17      203.80      211.24     14.46 o 
  -3   3  17     1012.23     1029.25     22.20 o 
  -2   3  17     1306.18     1300.30     22.33 o 
  -1   3  17     2396.58     2339.84     30.93 o 
   0   3  17      333.62      300.42     12.66 o 
   1   3  17      410.59      395.77     14.12 o 
   2   3  17        2.12       -8.06      9.65 o 
   3   3  17       11.23        5.82     18.41 o 
   4   3  17       32.41       65.87     17.97 o 
  -6   4  17       31.06       53.42     15.45 o 
  -5   4  17      182.72      184.61     16.08 o 
  -4   4  17      141.95      136.70     13.79 o 
  -3   4  17        5.11       13.13      9.44 o 
  -2   4  17        4.54        3.75      9.57 o 
  -1   4  17       51.83       53.17      9.97 o 
   0   4  17      376.29      375.81     13.70 o 
   1   4  17      695.82      633.29     17.19 o 
   2   4  17       50.91       54.84     12.74 o 
   3   4  17       34.27       18.16     16.09 o 
   4   4  17       28.27        3.96     17.27 o 
  -5   5  17        2.68       -3.32     13.93 o 
  -4   5  17        4.15       16.46     10.57 o 
  -3   5  17       14.53       10.97      9.84 o 
  -2   5  17       38.94       50.45     10.15 o 
  -1   5  17      329.25      325.12     21.31 o 
   0   5  17       10.69        1.05      9.60 o 
   1   5  17        1.89       -0.65      9.93 o 
   2   5  17      378.47      362.94     17.27 o 
   3   5  17        1.42       13.23     15.68 o 
   4   5  17       78.05       78.40     24.98 o 
  -5   6  17        0.10      -14.59     18.72 o 
  -4   6  17        0.91       -5.16     10.72 o 
  -3   6  17       66.46       65.28      9.76 o 
  -2   6  17       91.93       87.62      9.04 o 
  -1   6  17      282.79      251.65      9.65 o 
   0   6  17        7.43       -0.11      9.94 o 
   1   6  17       14.80       11.16     10.53 o 
   2   6  17       37.88       52.51     13.38 o 
   3   6  17        7.69      -16.05     16.05 o 
   4   6  17        6.79       26.89     18.00 o 
  -5   7  17      135.44      131.92     15.94 o 
  -4   7  17      162.33      143.15     14.99 o 
  -3   7  17      129.98      129.41     13.01 o 
  -2   7  17      771.05      723.61     16.44 o 
  -1   7  17      256.74      246.94      9.56 o 
   0   7  17      388.82      396.14     15.06 o 
   1   7  17      217.66      195.24     13.05 o 
   2   7  17        6.19       22.66     15.80 o 
   3   7  17        3.62        6.44     16.33 o 
  -5   8  17       46.25       51.24     15.03 o 
  -4   8  17       59.75       41.99     17.53 o 
  -3   8  17      173.99      177.75     11.36 o 
  -2   8  17        0.00       -8.49      8.49 o 
  -1   8  17       16.55        7.39     10.54 o 
   0   8  17      599.82      604.22     25.58 o 
   1   8  17      544.58      544.42     27.76 o 
   2   8  17      307.59      336.80     18.41 o 
   3   8  17       73.50       70.12     17.88 o 
  -5   9  17       28.19       28.43     16.93 o 
  -4   9  17       37.54       41.81     14.10 o 
  -3   9  17      256.53      277.60     18.88 o 
  -2   9  17      871.27      912.36     18.61 o 
  -1   9  17      547.10      573.58     19.11 o 
   0   9  17      560.07      572.78     18.22 o 
   1   9  17       59.51       76.04     12.48 o 
   2   9  17       23.48       37.29     15.68 o 
   3   9  17       13.06       25.57     17.97 o 
  -4  10  17      138.85      174.12     16.83 o 
  -3  10  17       12.89       16.47     11.80 o 
  -2  10  17        0.97      -10.08     11.45 o 
  -1  10  17      204.98      194.20     13.97 o 
   0  10  17       57.11       69.61     12.82 o 
   1  10  17      285.95      281.24     18.53 o 
   2  10  17       86.39       79.79     22.03 o 
   3  10  17        7.66       -6.18     17.76 o 
  -4  11  17      131.95      134.90     16.57 o 
  -3  11  17       28.06       16.78     15.49 o 
  -2  11  17        5.34       17.80     12.51 o 
  -1  11  17      177.07      173.64     18.65 o 
   0  11  17       30.05       23.98     12.44 o 
   1  11  17       51.83       43.73     15.73 o 
   2  11  17       55.64       44.84     18.56 o 
  -4  12  17        5.33        6.75     16.69 o 
  -3  12  17       41.01       38.68     15.45 o 
  -2  12  17       15.20       18.44     17.94 o 
  -1  12  17        7.00        3.87     12.82 o 
   0  12  17       27.76       27.78     12.98 o 
   1  12  17       98.91       80.36     16.42 o 
   2  12  17       70.93       33.62     19.36 o 
  -3  13  17      192.05      225.89     24.81 o 
  -2  13  17       77.71       56.41     16.32 o 
  -1  13  17      230.05      239.97     23.30 o 
   0  13  17        1.99       11.00     13.73 o 
   1  13  17        6.78      -15.31     16.48 o 
  -3  14  17        8.98       32.30     16.89 o 
  -2  14  17        1.54       10.09     16.24 o 
  -1  14  17       10.86       16.97     14.57 o 
   0  14  17       39.33       31.80     16.57 o 
   1  14  17       20.21       12.32     16.59 o 
  -2  15  17      190.50      199.54     34.52 o 
  -1  15  17      152.56      158.20     16.68 o 
   0  15  17      149.34      179.21     21.22 o 
  -6   0  18        0.93       -1.97     24.66 o 
  -5   0  18        7.89       -8.22     22.03 o 
  -4   0  18      104.93       96.65     23.34 o 
  -3   0  18      534.10      499.74     22.79 o 
  -2   0  18     1172.48     1198.51     60.82 o 
  -1   0  18     1133.93     1170.25     39.94 o 
   0   0  18     1554.16     1581.25     36.03 o 
   1   0  18      471.14      496.10     23.94 o 
   2   0  18       50.78       56.25     22.19 o 
   3   0  18        2.16       -8.88     21.70 o 
   4   0  18      148.66      157.14     28.60 o 
  -6   1  18      118.09      110.72     18.13 o 
  -5   1  18      412.76      421.21     22.78 o 
  -4   1  18      278.99      329.56     43.39 o 
  -3   1  18      528.85      513.69     31.46 o 
  -2   1  18       70.66       71.94     10.29 o 
  -1   1  18      281.58      256.09     12.68 o 
   0   1  18      110.00       85.27     10.62 o 
   1   1  18       98.11       97.39     10.63 o 
   2   1  18      285.75      304.42     16.20 o 
   3   1  18      116.41      135.68     17.89 o 
   4   1  18        0.78       -9.93     17.08 o 
  -5   2  18       45.58       10.03     18.90 o 
  -4   2  18       36.42       43.97     15.80 o 
  -3   2  18       16.44       21.91      9.91 o 
  -2   2  18       75.68      102.09     10.92 o 
  -1   2  18     1024.53     1051.75     20.29 o 
   0   2  18      136.67      132.01     11.13 o 
   1   2  18      413.25      410.48     14.71 o 
   2   2  18      192.44      165.23     23.91 o 
   3   2  18        0.18        6.76     20.05 o 
   4   2  18        1.67        3.50     17.20 o 
  -5   3  18       12.86        6.31     16.15 o 
  -4   3  18       35.46       37.82     15.26 o 
  -3   3  18       24.51       22.71      9.94 o 
  -2   3  18       16.30       11.87     11.20 o 
  -1   3  18        3.27       -6.07      9.20 o 
   0   3  18        3.63       10.49      9.69 o 
   1   3  18       35.94       31.59      9.82 o 
   2   3  18       16.82       19.06     12.62 o 
   3   3  18        5.57       -1.50     15.76 o 
   4   3  18       18.83       33.52     17.96 o 
  -5   4  18       22.37        1.85     14.27 o 
  -4   4  18       24.05       40.68     15.94 o 
  -3   4  18      165.46      156.56     12.02 o 
  -2   4  18      252.51      235.51     12.81 o 
  -1   4  18       47.70       59.10     10.51 o 
   0   4  18      275.49      276.39     13.34 o 
   1   4  18       74.15       63.81     10.95 o 
   2   4  18       91.07       95.27     14.07 o 
   3   4  18       10.68       21.94     33.20 o 
   4   4  18      116.67      108.67     19.33 o 
  -5   5  18      197.44      229.85     17.21 o 
  -4   5  18      146.59      132.65     14.25 o 
  -3   5  18       71.03       66.30     15.99 o 
  -2   5  18      244.07      238.36     13.33 o 
  -1   5  18        1.04       -2.41     10.39 o 
   0   5  18      244.18      223.69     13.27 o 
   1   5  18      186.41      194.33     12.86 o 
   2   5  18       94.03      109.25     16.01 o 
   3   5  18      144.33      147.18     18.94 o 
  -5   6  18        0.17        4.87     14.68 o 
  -4   6  18        0.80      -11.52     13.21 o 
  -3   6  18       82.64       82.96     10.22 o 
  -2   6  18      255.42      258.12     11.40 o 
  -1   6  18      561.47      576.46     14.14 o 
   0   6  18      408.64      395.45     15.21 o 
   1   6  18      146.80      154.14     12.67 o 
   2   6  18      185.24      214.98     15.74 o 
   3   6  18       26.78       62.61     18.56 o 
  -5   7  18       84.63       92.42     16.43 o 
  -4   7  18      391.22      385.95     22.23 o 
  -3   7  18      300.77      334.31     14.73 o 
  -2   7  18       11.69       15.10      8.94 o 
  -1   7  18        2.76       -4.52     10.68 o 
   0   7  18       13.03        5.27     10.98 o 
   1   7  18        1.95       -5.97     11.03 o 
   2   7  18      167.59      200.23     35.17 o 
   3   7  18       33.38       23.85     20.71 o 
  -5   8  18        0.66      -14.27     15.53 o 
  -4   8  18       23.45       11.71     14.32 o 
  -3   8  18       17.03       -9.73     10.07 o 
  -2   8  18        5.56        0.49     10.27 o 
  -1   8  18      603.43      628.25     19.77 o 
   0   8  18       85.17       86.77     12.29 o 
   1   8  18       11.54        1.98     11.50 o 
   2   8  18       16.06       23.59     19.23 o 
   3   8  18        5.95       -6.53     23.50 o 
  -4   9  18       92.26       99.51     16.12 o 
  -3   9  18        0.14        3.00     11.64 o 
  -2   9  18      240.72      238.74     14.93 o 
  -1   9  18       65.44       54.55     12.23 o 
   0   9  18      158.75      150.62     13.89 o 
   1   9  18      114.70      137.76     15.36 o 
   2   9  18       40.28       47.08     33.37 o 
   3   9  18        2.86      -18.35     18.35 o 
  -4  10  18       98.72       97.74     16.36 o 
  -3  10  18      177.71      170.05     17.57 o 
  -2  10  18      313.90      319.47     22.38 o 
  -1  10  18      560.03      501.79     18.32 o 
   0  10  18      378.66      394.67     24.77 o 
   1  10  18      241.05      285.52     20.50 o 
   2  10  18       54.02       71.84     32.05 o 
  -4  11  18      153.11      157.58     22.28 o 
  -3  11  18       91.30       70.58     16.05 o 
  -2  11  18      147.15      172.34     23.91 o 
  -1  11  18       45.70       38.37     13.24 o 
   0  11  18        5.30        2.47     12.82 o 
   1  11  18        3.42       28.01     15.63 o 
   2  11  18        1.04        8.53     19.18 o 
  -3  12  18       84.33       81.94     17.26 o 
  -2  12  18      158.33      187.12     15.84 o 
  -1  12  18      436.09      493.19     19.46 o 
   0  12  18       82.13       87.22     16.45 o 
   1  12  18      167.06      202.87     24.42 o 
   2  12  18       54.24       27.03     23.83 o 
  -3  13  18      162.36      159.26     19.02 o 
  -2  13  18       34.95       70.98     17.44 o 
  -1  13  18       29.57       30.12     14.70 o 
   0  13  18       22.77       12.82     21.62 o 
   1  13  18        7.31        4.93     16.43 o 
  -2  14  18        0.04      -12.53     18.36 o 
  -1  14  18        2.59       -7.81     14.12 o 
   0  14  18       23.32       59.54     17.75 o 
  -5   1  19      108.64      142.71     25.31 o 
  -4   1  19        8.86       14.05     15.80 o 
  -3   1  19       82.44       64.46     11.08 o 
  -2   1  19       68.77       80.52     10.99 o 
  -1   1  19      560.41      565.50     19.07 o 
   0   1  19      761.50      793.88     29.14 o 
   1   1  19       45.61       29.32     10.76 o 
   2   1  19      137.69      149.67     24.82 o 
   3   1  19       83.01       57.33     17.75 o 
  -5   2  19       15.21       -1.58     21.04 o 
  -4   2  19      126.65      138.40     16.96 o 
  -3   2  19      556.34      561.75     39.60 o 
  -2   2  19      180.44      193.18     18.32 o 
  -1   2  19       74.06       62.40     10.96 o 
   0   2  19       39.51       36.59     10.30 o 
   1   2  19       52.08       40.50     10.93 o 
   2   2  19       37.52       27.24     15.91 o 
   3   2  19       13.92       23.12     16.61 o 
  -5   3  19        5.93       -0.53     19.40 o 
  -4   3  19       11.85       11.43     16.39 o 
  -3   3  19       35.33       25.01     10.55 o 
  -2   3  19       29.06       36.48     12.39 o 
  -1   3  19       19.74       22.33     10.76 o 
   0   3  19      916.87      888.90     21.03 o 
   1   3  19      296.54      301.20     13.87 o 
   2   3  19      172.36      203.93     19.62 o 
   3   3  19       29.18       50.61     18.13 o 
  -5   4  19       30.80       10.05     14.79 o 
  -4   4  19      630.85      590.23     25.69 o 
  -3   4  19     1237.65     1257.53     25.91 o 
  -2   4  19     1112.86     1107.44     21.94 o 
  -1   4  19      183.72      201.35     13.14 o 
   0   4  19      406.95      391.83     15.43 o 
   1   4  19        0.20       -9.21     10.59 o 
   2   4  19        9.74      -10.53     15.22 o 
   3   4  19        8.98       26.52     20.55 o 
  -5   5  19       62.24       46.23     15.48 o 
  -4   5  19       71.64       74.08     14.66 o 
  -3   5  19        1.74       -4.93     11.17 o 
  -2   5  19       50.36       56.59     18.69 o 
  -1   5  19       23.09       28.40     10.88 o 
   0   5  19        9.96        8.60     11.07 o 
   1   5  19       17.92       13.15     10.98 o 
   2   5  19        4.66       12.77     16.56 o 
   3   5  19        5.62       12.52     17.46 o 
  -5   6  19       22.73       14.87     15.54 o 
  -4   6  19       13.81       15.13     13.48 o 
  -3   6  19       64.89       50.06     10.29 o 
  -2   6  19      122.45      122.69     10.37 o 
  -1   6  19        6.11       -0.32     10.76 o 
   0   6  19       10.01        8.43     11.08 o 
   1   6  19      122.76      130.05     12.92 o 
   2   6  19        4.26       23.91     16.61 o 
   3   6  19       40.89       25.22     26.63 o 
  -5   7  19        1.82       11.19     15.10 o 
  -4   7  19        6.48       -9.06     13.91 o 
  -3   7  19        4.68       -3.04     10.22 o 
  -2   7  19       75.76       75.12      9.95 o 
  -1   7  19     1015.07     1063.70     25.76 o 
   0   7  19      337.60      315.07     15.39 o 
   1   7  19       11.07       -1.81     11.54 o 
   2   7  19        4.42       12.44     17.03 o 
   3   7  19        5.26        5.55     18.11 o 
  -4   8  19      259.83      286.40     22.56 o 
  -3   8  19      251.15      244.76     14.41 o 
  -2   8  19      467.75      464.94     17.76 o 
  -1   8  19      436.91      387.85     16.75 o 
   0   8  19       89.58       73.13     12.45 o 
   1   8  19       44.44       41.36     14.36 o 
   2   8  19        8.60       14.06     18.08 o 
   3   8  19        8.02       35.97     26.63 o 
  -4   9  19        2.72      -14.88     14.88 o 
  -3   9  19        4.40        5.58     14.70 o 
  -2   9  19       28.80       14.23     13.06 o 
  -1   9  19      308.68      305.00     16.06 o 
   0   9  19       24.98       53.41     12.90 o 
   1   9  19      234.51      225.02     28.71 o 
   2   9  19      141.76      160.54     21.29 o 
  -4  10  19       91.22      108.06     16.42 o 
  -3  10  19      195.35      236.19     19.01 o 
  -2  10  19      362.21      392.53     17.40 o 
  -1  10  19        7.96       -4.30     12.98 o 
   0  10  19      202.96      200.19     15.06 o 
   1  10  19       48.80       42.31     16.44 o 
   2  10  19       78.83       53.03     22.52 o 
  -3  11  19        4.18      -15.71     15.71 o 
  -2  11  19       41.38       53.73     17.03 o 
  -1  11  19        6.06        7.94     13.69 o 
   0  11  19      223.78      249.56     16.75 o 
   1  11  19      148.93      153.05     17.64 o 
   2  11  19        8.98       -5.86     24.33 o 
  -3  12  19       19.44       16.52     16.82 o 
  -2  12  19        0.17       25.17     16.05 o 
  -1  12  19        0.22      -13.84     13.84 o 
   0  12  19        1.51      -15.90     15.90 o 
   1  12  19        9.26       28.13     18.47 o 
  -2  13  19      140.93      142.15     19.14 o 
  -1  13  19      131.22      134.33     16.34 o 
   0  13  19       35.16       23.07     17.33 o 
  -5   0  20       12.96       14.14     25.31 o 
  -4   0  20       89.92       94.02     25.31 o 
  -3   0  20       44.86       73.39     27.45 o 
  -2   0  20      219.71      161.95     28.44 o 
  -1   0  20        3.27       -8.38     32.38 o 
   0   0  20       28.54       23.01     15.11 o 
   1   0  20      119.93      123.76     16.96 o 
   2   0  20      242.73      231.10     27.61 o 
   3   0  20       19.56       25.97     25.64 o 
  -5   1  20      119.77       89.64     29.26 o 
  -4   1  20      121.93       91.50     18.24 o 
  -3   1  20      159.69      192.80     13.35 o 
  -2   1  20     1280.16     1294.77     35.40 o 
  -1   1  20     1235.72     1221.56     23.27 o 
   0   1  20      361.68      341.83     14.74 o 
   1   1  20      110.06      114.68     12.65 o 
   2   1  20        6.05      -20.22     20.22 o 
   3   1  20        0.67       -3.32     17.31 o 
  -5   2  20       25.14       -9.70     19.89 o 
  -4   2  20       15.97       11.21     16.09 o 
  -3   2  20       22.31       18.68     10.82 o 
  -2   2  20       39.59       29.13     10.84 o 
  -1   2  20      191.45      190.93     12.94 o 
   0   2  20     1119.98     1102.40     23.14 o 
   1   2  20        4.63        1.80     10.96 o 
   2   2  20       18.05       14.78     16.82 o 
   3   2  20      109.39      150.14     20.10 o 
  -5   3  20        8.55      -15.44     17.54 o 
  -4   3  20        1.87        4.60     15.68 o 
  -3   3  20       59.03       45.87     11.64 o 
  -2   3  20       51.22       55.34     11.51 o 
  -1   3  20      167.34      138.58     12.47 o 
   0   3  20        9.81       11.74     11.39 o 
   1   3  20       75.14       85.81     12.39 o 
   2   3  20       45.87       29.57     24.98 o 
   3   3  20       14.95       -5.29     17.83 o 
  -5   4  20       50.14       51.62     15.83 o 
  -4   4  20      150.18      104.79     17.90 o 
  -3   4  20       26.88       17.19     11.29 o 
  -2   4  20        0.68       -3.80     11.29 o 
  -1   4  20       61.07       45.74     11.35 o 
   0   4  20       12.16       20.37     11.67 o 
   1   4  20        4.06       11.54     11.56 o 
   2   4  20       31.51       30.71     27.45 o 
   3   4  20        2.93        0.13     18.32 o 
  -5   5  20       30.43       30.55     15.65 o 
  -4   5  20       74.21       90.24     16.78 o 
  -3   5  20      113.72      125.98     12.98 o 
  -2   5  20      282.68      304.84     18.03 o 
  -1   5  20      322.53      311.79     23.11 o 
   0   5  20      132.41      137.31     12.84 o 
   1   5  20      161.35      163.36     20.88 o 
   2   5  20       10.08      -11.32     17.08 o 
   3   5  20        3.38       19.40     18.62 o 
  -5   6  20       39.14       54.64     16.63 o 
  -4   6  20       61.12       45.97     17.52 o 
  -3   6  20      115.31      126.89     11.47 o 
  -2   6  20        9.86        1.72      9.58 o 
  -1   6  20       13.44       30.65     11.80 o 
   0   6  20      105.77      114.19     12.86 o 
   1   6  20      274.94      303.78     35.18 o 
   2   6  20       94.26      103.48     22.35 o 
   3   6  20      115.76      128.81     20.45 o 
  -4   7  20       39.07       23.07     15.27 o 
  -3   7  20      114.97      143.70     13.10 o 
  -2   7  20      127.96      154.87     14.84 o 
  -1   7  20      275.24      302.58     15.56 o 
   0   7  20      230.54      226.30     14.87 o 
   1   7  20       90.09       78.57     18.36 o 
   2   7  20       33.25       30.20     18.86 o 
  -4   8  20       29.61       45.55     15.63 o 
  -3   8  20       76.76       43.63     18.19 o 
  -2   8  20       87.75       55.51     13.53 o 
  -1   8  20       62.34       61.04     13.32 o 
   0   8  20       30.75       25.46     15.05 o 
   1   8  20        1.14       23.44     28.03 o 
   2   8  20       98.81       60.85     20.03 o 
  -4   9  20        0.61      -30.56     34.52 o 
  -3   9  20       76.24       44.25     16.24 o 
  -2   9  20       28.68       15.52     13.48 o 
  -1   9  20        2.75       -2.63     12.74 o 
   0   9  20       23.25       11.49     12.82 o 
   1   9  20        0.80        3.97     15.05 o 
   2   9  20       50.20       36.10     19.59 o 
  -4  10  20        1.03       12.75     20.21 o 
  -3  10  20        1.41        0.63     15.81 o 
  -2  10  20        0.29        4.60     13.37 o 
  -1  10  20      112.14      117.44     15.26 o 
   0  10  20      118.56      126.68     14.99 o 
   1  10  20      237.41      253.34     19.63 o 
  -3  11  20      199.23      207.80     18.85 o 
  -2  11  20      156.91      174.89     16.19 o 
  -1  11  20       30.04       29.60     13.97 o 
   0  11  20      379.88      365.26     21.74 o 
   1  11  20       24.88       33.90     20.45 o 
  -2  12  20        1.90       22.99     17.65 o 
  -1  12  20       10.27       27.43     14.88 o 
   0  12  20       97.67      107.04     22.75 o 
  -1  13  20       62.82       76.25     15.75 o 
  -5   1  21       92.88       63.77     19.29 o 
  -4   1  21       36.19       10.48     17.78 o 
  -3   1  21       32.15       22.08     11.23 o 
  -2   1  21      115.25      107.09     12.80 o 
  -1   1  21        8.42       17.04     11.37 o 
   0   1  21        0.23       -3.49     11.23 o 
   1   1  21      263.15      249.79     14.74 o 
   2   1  21        0.68      -17.26     17.26 o 
   3   1  21       18.08       18.17     19.40 o 
  -5   2  21       30.63       41.68     19.17 o 
  -4   2  21       41.59       41.77     16.85 o 
  -3   2  21      208.42      220.42     14.48 o 
  -2   2  21      493.76      509.27     22.49 o 
  -1   2  21       72.66       61.11     14.09 o 
   0   2  21       96.39      103.95     12.48 o 
   1   2  21      506.13      496.85     17.69 o 
   2   2  21       76.53       63.49     18.13 o 
   3   2  21        4.39        5.34     19.56 o 
  -5   3  21      118.41      105.92     19.74 o 
  -4   3  21      232.93      270.02     22.55 o 
  -3   3  21      238.95      229.50     14.46 o 
  -2   3  21       39.28       33.25     11.78 o 
  -1   3  21      145.22      121.36     12.69 o 
   0   3  21       45.62       36.37     11.83 o 
   1   3  21       84.32       80.13     12.47 o 
   2   3  21       91.61       94.87     44.38 o 
   3   3  21        3.46      -17.81     18.29 o 
  -5   4  21        3.79        5.94     15.65 o 
  -4   4  21       19.39      -16.11     17.06 o 
  -3   4  21      111.80      110.54     14.50 o 
  -2   4  21      127.04      143.98     13.33 o 
  -1   4  21      134.56      140.44     13.17 o 
   0   4  21      131.90      153.19     17.22 o 
   1   4  21      388.34      388.72     17.51 o 
   2   4  21      122.14      119.63     23.83 o 
   3   4  21        5.87      -17.39     21.53 o 
  -5   5  21       46.78       88.10     30.57 o 
  -4   5  21        2.94       25.03     14.62 o 
  -3   5  21       94.37      126.74     13.43 o 
  -2   5  21      156.89      159.53     13.95 o 
  -1   5  21       73.15       82.18     12.59 o 
   0   5  21       19.48        8.45     12.32 o 
   1   5  21        0.41      -14.54     14.54 o 
   2   5  21        0.11       15.07     17.42 o 
  -4   6  21       27.12       17.65     23.42 o 
  -3   6  21       15.30        8.67     12.00 o 
  -2   6  21        0.77       13.40     12.55 o 
  -1   6  21        0.32      -12.04     12.04 o 
   0   6  21       43.10       21.73     12.43 o 
   1   6  21       47.56       30.49     14.75 o 
   2   6  21       23.53       27.96     18.58 o 
  -4   7  21       60.39       65.32     16.48 o 
  -3   7  21       17.25        8.51     18.97 o 
  -2   7  21       22.22       19.41     12.70 o 
  -1   7  21       25.63       26.10     12.96 o 
   0   7  21       20.13       12.54     13.10 o 
   1   7  21        3.62       -2.76     18.18 o 
   2   7  21        7.53       25.92     19.75 o 
  -4   8  21       59.25       42.80     31.72 o 
  -3   8  21      240.91      215.37     19.29 o 
  -2   8  21      273.05      271.92     16.37 o 
  -1   8  21      326.22      351.79     17.89 o 
   0   8  21      158.77      153.49     25.04 o 
   1   8  21       62.80       49.00     16.84 o 
   2   8  21       38.57       55.44     20.73 o 
  -3   9  21      207.27      225.36     19.15 o 
  -2   9  21       59.30       74.42     14.38 o 
  -1   9  21       28.11       34.34     13.96 o 
   0   9  21       94.62       85.86     14.71 o 
   1   9  21        3.30        0.83     16.56 o 
  -3  10  21       25.49       -2.19     20.89 o 
  -2  10  21      118.66      137.21     23.72 o 
  -1  10  21      339.16      368.22     25.34 o 
   0  10  21       38.11       17.46     16.75 o 
   1  10  21      109.89      130.08     18.59 o 
  -2  11  21        6.44       -6.80     16.12 o 
  -1  11  21      100.30      122.98     15.87 o 
   0  11  21       28.45       57.62     17.63 o 
  -2  12  21       31.07        7.06     21.66 o 
  -1  12  21       21.10       19.89     15.18 o 
  -5   0  22       83.90      122.95     29.91 o 
  -4   0  22      290.87      263.65     30.57 o 
  -3   0  22      276.14      280.96     22.30 o 
  -2   0  22        8.42      -16.56     16.56 o 
  -1   0  22        4.58       24.97     17.20 o 
   0   0  22      172.86      201.13     20.57 o 
   1   0  22      156.32      141.35     18.94 o 
   2   0  22       79.84       35.17     24.98 o 
  -5   1  22        5.69       26.41     29.75 o 
  -4   1  22       20.10       39.56     18.81 o 
  -3   1  22        1.37       -1.40     11.86 o 
  -2   1  22      129.91      160.55     13.50 o 
  -1   1  22      515.68      517.00     22.75 o 
   0   1  22      280.99      286.41     16.02 o 
   1   1  22       32.00       43.01     12.97 o 
   2   1  22       33.68       68.20     19.40 o 
  -4   2  22       29.18       68.81     18.13 o 
  -3   2  22       93.84       93.68     13.38 o 
  -2   2  22      170.05      157.77     14.03 o 
  -1   2  22      182.72      176.90     14.26 o 
   0   2  22       29.37       20.64     12.24 o 
   1   2  22       16.35       -3.44     20.26 o 
   2   2  22        2.05       -7.97     18.32 o 
  -4   3  22        1.58      -16.31     17.49 o 
  -3   3  22       19.72       16.09     12.45 o 
  -2   3  22        4.64        0.39     12.16 o 
  -1   3  22       21.82        7.36     17.99 o 
   0   3  22       71.48       84.72     13.49 o 
   1   3  22       19.34       16.54     15.08 o 
   2   3  22       29.36       30.81     19.28 o 
  -4   4  22       58.24       43.56     19.76 o 
  -3   4  22       61.89       60.67     13.50 o 
  -2   4  22      123.24      121.48     14.01 o 
  -1   4  22      378.06      343.52     18.65 o 
   0   4  22       17.95       17.06     12.62 o 
   1   4  22        0.65        6.38     18.47 o 
   2   4  22        2.32       22.31     20.05 o 
  -4   5  22       14.79       11.08     22.88 o 
  -3   5  22        1.78      -10.52     14.83 o 
  -2   5  22       83.09       87.45     13.97 o 
  -1   5  22      413.75      442.20     18.27 o 
   0   5  22      211.35      237.62     15.93 o 
   1   5  22        8.91       26.51     23.45 o 
   2   5  22        5.42       22.09     19.59 o 
  -4   6  22      230.65      229.13     19.21 o 
  -3   6  22      399.69      392.74     21.13 o 
  -2   6  22      335.46      307.08     16.65 o 
  -1   6  22      143.79      135.91     14.48 o 
   0   6  22       70.42       73.58     14.11 o 
   1   6  22       30.89        6.58     15.15 o 
   2   6  22        2.64        5.33     19.52 o 
  -4   7  22       99.09      121.83     21.84 o 
  -3   7  22        4.18        7.57     15.37 o 
  -2   7  22        0.51        3.24     13.68 o 
  -1   7  22        2.37        0.21     12.75 o 
   0   7  22       59.81       50.12     14.02 o 
   1   7  22       81.01       91.29     17.38 o 
  -3   8  22       11.16        4.03     16.18 o 
  -2   8  22       22.60       27.36     24.48 o 
  -1   8  22       47.62       51.67     14.35 o 
   0   8  22       77.34       63.30     15.16 o 
   1   8  22       11.02       10.54     16.42 o 
  -3   9  22       39.15       40.84     18.77 o 
  -2   9  22       52.08       36.66     14.69 o 
  -1   9  22        5.18       -9.90     14.22 o 
   0   9  22       42.72       60.04     17.50 o 
   1   9  22       16.06       30.41     23.50 o 
  -2  10  22      119.38      106.66     18.46 o 
  -1  10  22       29.59       22.91     15.05 o 
   0  10  22       29.80       13.42     16.95 o 
  -2  11  22       38.62       45.37     25.64 o 
  -1  11  22      105.19      125.39     16.75 o 
  -4   1  23       63.05       66.29     20.45 o 
  -3   1  23      131.73      137.38     15.23 o 
  -2   1  23      311.21      348.11     16.86 o 
  -1   1  23      576.22      557.22     19.38 o 
   0   1  23      101.21       91.07     13.81 o 
   1   1  23       18.93        4.66     17.43 o 
   2   1  23        1.03       37.15     19.99 o 
  -4   2  23       23.70       23.67     19.13 o 
  -3   2  23       58.14       27.72     13.41 o 
  -2   2  23       95.36       65.77     13.10 o 
  -1   2  23        0.82      -10.15     12.42 o 
   0   2  23       65.70       81.24     14.01 o 
   1   2  23        1.65       -2.33     18.81 o 
   2   2  23      150.39      159.06     21.71 o 
  -4   3  23       29.41       37.76     19.62 o 
  -3   3  23      150.99      198.09     15.89 o 
  -2   3  23      290.59      302.98     16.48 o 
  -1   3  23      190.45      190.25     21.73 o 
   0   3  23       68.34       66.36     14.08 o 
   1   3  23       50.99       62.57     20.89 o 
   2   3  23       12.07       27.47     20.21 o 
  -4   4  23       27.10       22.10     18.94 o 
  -3   4  23        6.48       13.76     15.68 o 
  -2   4  23       16.33       14.51     13.41 o 
  -1   4  23       34.50       40.76     13.55 o 
   0   4  23       34.33       32.20     13.66 o 
   1   4  23      173.23      161.75     22.28 o 
   2   4  23       80.48       65.06     28.27 o 
  -4   5  23        9.47       17.01     15.64 o 
  -3   5  23       14.62       27.86     15.84 o 
  -2   5  23       60.26       39.46     13.60 o 
  -1   5  23       90.07      115.03     15.84 o 
   0   5  23       37.75       44.22     13.38 o 
   1   5  23        2.88       11.02     18.43 o 
  -3   6  23        4.87      -16.25     16.25 o 
  -2   6  23       60.11       62.71     14.27 o 
  -1   6  23       17.90       19.32     13.58 o 
   0   6  23        1.96       -7.85     15.28 o 
   1   6  23       26.32       29.72     20.63 o 
  -3   7  23       55.97       72.00     17.69 o 
  -2   7  23       77.60       82.87     15.42 o 
  -1   7  23       32.99       34.19     15.94 o 
   0   7  23       15.16        1.87     14.04 o 
   1   7  23        1.41       22.04     20.86 o 
  -3   8  23        5.45        8.55     17.03 o 
  -2   8  23       10.80       17.68     14.74 o 
  -1   8  23       28.39       34.06     14.84 o 
   0   8  23      127.70      146.32     19.17 o 
   1   8  23       45.12       33.66     20.92 o 
  -2   9  23      111.05      150.99     19.01 o 
  -1   9  23       49.79       67.65     15.91 o 
   0   9  23      217.18      198.41     20.56 o 
  -1  10  23        0.04       25.85     15.07 o 
  -4   0  24       15.64       40.43     28.93 o 
  -3   0  24       47.94       57.84     19.62 o 
  -2   0  24       27.55       15.73     18.70 o 
  -1   0  24       16.36       23.54     19.75 o 
   0   0  24       62.20       56.54     20.19 o 
   1   0  24      593.00      690.34     47.01 o 
  -4   1  24      165.78      169.35     23.36 o 
  -3   1  24       81.69      104.95     14.69 o 
  -2   1  24        8.43      -12.56     12.56 o 
  -1   1  24       38.78       54.76     13.91 o 
   0   1  24       13.16       20.52     13.73 o 
   1   1  24        7.24       15.64     19.49 o 
  -4   2  24       11.05       13.69     19.79 o 
  -3   2  24       52.59       66.55     14.35 o 
  -2   2  24       57.81       69.18     16.46 o 
  -1   2  24        5.55        1.78     13.44 o 
   0   2  24       35.84        6.19     13.85 o 
   1   2  24       45.21       64.45     21.38 o 
  -4   3  24       20.92       15.76     20.19 o 
  -3   3  24        0.06      -10.81     20.14 o 
  -2   3  24        0.10        0.20     13.67 o 
  -1   3  24       65.49       71.35     14.02 o 
   0   3  24        8.84       21.80     21.21 o 
   1   3  24       18.52       17.37     19.99 o 
  -3   4  24       86.09      105.08     17.77 o 
  -2   4  24       12.85       15.61     14.09 o 
  -1   4  24       49.49       65.39     14.03 o 
   0   4  24      136.03      139.93     15.50 o 
   1   4  24       29.89        6.41     31.39 o 
  -3   5  24      127.02      137.53     18.03 o 
  -2   5  24      113.08       80.14     15.35 o 
  -1   5  24       22.88       15.60     13.74 o 
   0   5  24       51.44       48.69     14.62 o 
   1   5  24        0.34        9.36     20.22 o 
  -3   6  24       37.31       13.63     17.16 o 
  -2   6  24      166.93      186.58     16.97 o 
  -1   6  24      122.11      152.24     23.35 o 
   0   6  24      220.42      195.52     19.55 o 
   1   6  24      118.78      108.88     23.06 o 
  -3   7  24      190.83      221.67     21.25 o 
  -2   7  24       29.30       19.32     14.63 o 
  -1   7  24       45.21       40.41     15.07 o 
   0   7  24        0.88      -16.89     16.89 o 
  -2   8  24       29.23       44.40     15.83 o 
  -1   8  24       41.29       60.65     16.07 o 
   0   8  24       22.37       41.91     20.26 o 
  -3   1  25        5.68       -8.28     15.41 o 
  -2   1  25       19.70       -6.51     13.91 o 
  -1   1  25       25.52       15.61     14.44 o 
   0   1  25        4.65        4.70     14.34 o 
   1   1  25       25.70       50.67     20.87 o 
  -3   2  25       65.63       69.73     19.98 o 
  -2   2  25      237.83      257.09     17.86 o 
  -1   2  25      170.38      121.39     15.91 o 
   0   2  25        6.59      -14.02     14.02 o 
   1   2  25       26.44       15.01     21.12 o 
  -3   3  25       10.97        8.26     16.91 o 
  -2   3  25       71.80       63.48     15.15 o 
  -1   3  25       92.58       84.43     15.44 o 
   0   3  25      161.93      158.54     16.36 o 
  -3   4  25      188.81      225.38     20.50 o 
  -2   4  25      121.77      134.05     15.66 o 
  -1   4  25      162.77      170.96     16.97 o 
   0   4  25        1.14      -18.68     18.68 o 
  -2   5  25        5.04        8.30     15.01 o 
  -1   5  25        9.53        8.47     14.37 o 
   0   5  25        4.70        0.10     20.63 o 
  -2   6  25       17.50       11.52     15.07 o 
  -1   6  25        6.93       20.06     15.15 o 
   0   6  25        0.22       -1.97     17.71 o 
  -1   7  25       69.30       85.31     24.25 o 
  -2   0  26        8.22       25.89     28.76 o 
  -1   0  26        0.34        3.09     20.96 o 
   0   0  26       16.35       27.89     21.52 o 
  -2   1  26       78.11       88.46     15.36 o 
  -1   1  26       48.62       49.12     14.83 o 
   0   1  26       70.38       52.63     17.46 o 
  -2   2  26       34.66       39.80     15.27 o 
  -1   2  26        3.34       -1.24     17.89 o 
   0   2  26       17.55       -0.38     17.59 o 
  -2   3  26       70.46       63.90     16.47 o 
  -1   3  26       31.97       20.52     15.22 o 
  -2   4  26        9.26       -4.87     15.07 o 
  -1   4  26        0.71        5.76     15.21 o 
                                                 
